# Supplementary material for: (E)-4-Bromo-N-(2,4-dimethoxy­benzyl­idene)aniline
Source: Acta Crystallogr Sect E Struct Rep Online. 2009 Feb 21;65(Pt 3):o553. doi: 10.1107/S1600536809004905 (PMC2968501; doi:10.1107/S1600536809004905)
Supplement: Supplementary file 2 [file e-65-0o553-Isup2.hkl]

# 
# h,k,l, Fc-squared, Fo-squared, sigma(Fo-squared) and status flag 
# 
data_I
_shelx_title ' ADK3 in P2(1)/c' 
_shelx_refln_list_code          4 
_shelx_F_calc_maximum      264.39 
_exptl_crystal_F_000       648.00 
_reflns_d_resolution_high  0.8318 
 
loop_ 
 _symmetry_equiv_pos_as_xyz 
 'x, y, z' 
 '-x, y+1/2, -z+1/2' 
 '-x, -y, -z' 
 'x, -y-1/2, z-1/2' 
 
_cell_length_a     4.1323 
_cell_length_b    10.7406 
_cell_length_c    29.9112 
_cell_angle_alpha  90.000 
_cell_angle_beta   90.992 
_cell_angle_gamma  90.000 
 
_shelx_F_squared_multiplier     1.000 
 
loop_ 
 _refln_index_h 
 _refln_index_k 
 _refln_index_l 
 _refln_F_squared_calc 
 _refln_F_squared_meas 
 _refln_F_squared_sigma 
 _refln_observed_status 
   1   0   0    19252.91    17568.70    393.48 o 
   2   0   0     1962.82     1737.27     62.51 o 
   3   0   0       64.99       10.86     33.21 o 
   4   0   0       33.49       37.81     66.36 o 
   1   1   0      815.44      791.63     18.09 o 
   2   1   0      758.70      871.46     26.37 o 
   3   1   0      147.41      188.14     29.27 o 
   4   1   0        2.47       72.86     72.00 o 
   0   2   0     5187.95     5248.87    181.03 o 
   1   2   0      427.69      554.69     33.60 o 
   2   2   0     4890.00     4670.62    126.41 o 
   3   2   0     2074.52     1888.29     79.55 o 
   4   2   0      461.33      435.55     58.48 o 
   1   3   0      940.29      968.12     39.29 o 
   2   3   0       23.46       94.12     42.85 o 
   3   3   0      625.07      744.74     51.90 o 
   4   3   0       93.83       77.53     47.89 o 
   0   4   0     8213.24     8069.69    283.37 o 
   1   4   0    11728.28    11032.17    376.95 o 
   2   4   0    10276.68    10021.12    352.81 o 
   3   4   0     2232.85     2085.04     98.75 o 
   4   4   0       67.07       84.12     51.15 o 
   1   5   0      147.41      247.60     44.03 o 
   2   5   0      504.84      738.93     51.79 o 
   3   5   0       14.89       92.94     39.96 o 
   4   5   0       14.92       -4.89     52.69 o 
   0   6   0     8647.09     9095.09    463.62 o 
   1   6   0     7394.00     7229.62    278.37 o 
   2   6   0      292.17      300.50     45.79 o 
   3   6   0      113.71       85.04     49.95 o 
   4   6   0       21.64      -14.75     58.75 o 
   1   7   0       65.27       66.22     31.22 o 
   2   7   0      246.43      399.93     79.68 o 
   3   7   0       28.86      122.05     57.42 o 
   4   7   0       36.34      143.29     65.66 o 
   0   8   0     1863.23     1812.37    112.46 o 
   1   8   0     5292.70     5085.06    198.00 o 
   2   8   0      731.49      830.19     86.30 o 
   3   8   0      730.52      785.37     70.91 o 
   1   9   0      416.25      408.85     57.75 o 
   2   9   0      300.46      543.17     74.47 o 
   3   9   0       14.74       23.72     59.00 o 
   0  10   0      881.54      908.89     93.13 o 
   1  10   0     2679.81     2302.27    117.90 o 
   2  10   0      948.43      968.11     99.65 o 
   3  10   0      338.20      367.71     83.40 o 
   1  11   0      110.70      153.31     66.88 o 
   2  11   0       65.92      133.63     65.30 o 
   0  12   0      929.00      909.86    111.23 o 
   1  12   0      278.79      251.95     82.58 o 
  -4   1   1     1791.53     1927.40     96.54 o 
  -3   1   1      855.09      781.24     40.48 o 
  -2   1   1      542.78      563.81     22.28 o 
  -1   1   1        0.22       -7.29      7.29 o 
   0   1   1      397.55      313.43     39.62 o 
   1   1   1    12804.85    12008.65    217.68 o 
   2   1   1     3418.45     3106.06     77.03 o 
   3   1   1     3142.29     3173.18    100.94 o 
   4   1   1     1455.84     1741.78     82.41 o 
  -4   2   1      106.60       64.81     44.05 o 
  -3   2   1        5.63       17.73     27.66 o 
  -2   2   1      909.21     1042.93     39.83 o 
  -1   2   1     7400.18     7282.71    172.30 o 
   0   2   1      865.47      997.09     29.96 o 
   1   2   1    13419.05    12682.39    304.90 o 
   2   2   1     2384.55     2412.90     68.82 o 
   3   2   1       11.54      -14.04     32.58 o 
   4   2   1      396.59      356.77     54.22 o 
  -4   3   1      730.47      845.01     67.60 o 
  -3   3   1      207.30      303.15     38.39 o 
  -2   3   1     2315.64     2294.32     80.97 o 
  -1   3   1      195.29      241.66     19.46 o 
   0   3   1     3548.48     3722.30     89.36 o 
   1   3   1     3533.85     3287.83    102.39 o 
   2   3   1     7684.51     7230.36    238.64 o 
   3   3   1     3984.84     3987.55    138.61 o 
   4   3   1     1439.56     1614.00     92.59 o 
  -4   4   1      128.87       85.30     50.05 o 
  -3   4   1       30.07      137.33     62.38 o 
  -2   4   1     1981.12     2249.24     90.79 o 
  -1   4   1     1014.71     1444.57     76.89 o 
   0   4   1      715.26      772.25     23.14 o 
   1   4   1     1921.73     2189.72     96.62 o 
   2   4   1     5186.20     5191.45    168.14 o 
   3   4   1        0.82       22.91     33.12 o 
   4   4   1       33.96       -6.61     50.13 o 
  -4   5   1      939.39      935.38     75.85 o 
  -3   5   1      964.85     1036.11     66.64 o 
  -2   5   1      433.38      456.33     42.46 o 
  -1   5   1      107.69      134.20     28.68 o 
   0   5   1     4043.91     4303.69    112.29 o 
   1   5   1     2450.96     2469.50    101.53 o 
   2   5   1     3731.80     3653.22    156.12 o 
   3   5   1     1804.30     1926.61     87.10 o 
   4   5   1      425.87      573.20     65.99 o 
  -4   6   1       51.15       45.13     59.80 o 
  -3   6   1       70.80       52.76     48.27 o 
  -2   6   1       39.11       96.29     39.78 o 
  -1   6   1      141.11      290.37     48.98 o 
   0   6   1       38.04       84.65     20.73 o 
   1   6   1        0.56      130.94     54.36 o 
   2   6   1      247.23      199.82     43.29 o 
   3   6   1     1270.42     1323.38    106.90 o 
   4   6   1       41.70        8.32     57.10 o 
  -4   7   1      616.25      710.68     79.31 o 
  -3   7   1      288.68      253.99     52.72 o 
  -2   7   1       31.68       64.29     39.81 o 
  -1   7   1      145.15      230.52     59.14 o 
   0   7   1     1026.67     1033.17     46.33 o 
   1   7   1      461.60      592.05    100.60 o 
   2   7   1     3154.97     3170.91    180.83 o 
   3   7   1     2287.64     2099.59    106.31 o 
   4   7   1     1273.35     1227.09    160.72 o 
  -3   8   1        0.70       90.72     57.81 o 
  -2   8   1      241.08      332.73     56.71 o 
  -1   8   1        2.25      155.71     83.29 o 
   0   8   1       49.60       85.59     27.74 o 
   1   8   1        2.62      142.68    103.58 o 
   2   8   1       88.40      114.64     46.53 o 
   3   8   1      354.36      298.13     57.56 o 
  -3   9   1      318.10      275.68     76.71 o 
  -2   9   1      501.25      496.67     80.89 o 
  -1   9   1        2.50        2.45     46.09 o 
   0   9   1     1121.99     1128.68     60.20 o 
   1   9   1      242.64      318.59     67.09 o 
   2   9   1     2113.29     2234.27    133.10 o 
   3   9   1      416.38      456.16     67.08 o 
  -3  10   1        0.52        9.12     99.10 o 
  -2  10   1      123.38      147.70     57.52 o 
  -1  10   1       88.99      220.20     77.90 o 
   0  10   1      140.78      178.92     49.45 o 
   1  10   1        0.04       73.50     54.65 o 
   2  10   1      117.17       -0.64     55.00 o 
   3  10   1        4.43       -4.16     63.29 o 
  -2  11   1        2.23      -30.35     62.41 o 
  -1  11   1      108.59       85.84     90.03 o 
   0  11   1      197.01      207.42     56.34 o 
   1  11   1      433.22      307.93     71.79 o 
   2  11   1      795.32      789.12     96.70 o 
  -1  12   1       22.21       -4.53     71.32 o 
   0  12   1        0.14      115.28     61.93 o 
   1  12   1        6.77        3.48     72.69 o 
  -4   0   2     3625.38     3539.23    264.58 o 
  -3   0   2     7081.62     6895.28    271.55 o 
  -2   0   2    12438.21    12158.48    422.73 o 
  -1   0   2       88.77       86.66      7.90 o 
   1   0   2     2013.36     1881.76     62.91 o 
   2   0   2       24.21       27.62     16.86 o 
   3   0   2      307.05      284.42     80.90 o 
   4   0   2       13.28       58.66     66.21 o 
  -4   1   2      139.43      124.74     43.08 o 
  -3   1   2      663.32      705.33     35.77 o 
  -2   1   2     1866.60     1836.64     55.34 o 
  -1   1   2      393.17      385.44     11.39 o 
   1   1   2      924.71      823.60     22.38 o 
   2   1   2       18.01        7.52     12.34 o 
   3   1   2       21.67      101.16     28.07 o 
   4   1   2        9.42      -34.68     46.26 o 
  -4   2   2     1820.53     1960.33     91.86 o 
  -3   2   2     1798.35     1749.01     79.18 o 
  -2   2   2     6271.30     5693.10    157.12 o 
  -1   2   2    15956.44    14759.43    383.98 o 
   0   2   2    37082.38    40325.54   1269.52 o 
   1   2   2    17843.82    16330.97    391.45 o 
   2   2   2     1316.38     1239.93     42.39 o 
   3   2   2      408.86      384.70     35.49 o 
   4   2   2      485.42      575.37     59.45 o 
  -4   3   2        1.02      -13.05     46.34 o 
  -3   3   2       18.97      -13.37     31.95 o 
  -2   3   2      936.49     1140.36     56.21 o 
  -1   3   2      315.37      362.89     23.07 o 
   0   3   2     3584.06     3922.29    130.61 o 
   1   3   2      274.79      376.50     27.96 o 
   2   3   2      470.59      582.99     37.47 o 
   3   3   2        0.07      188.17     74.89 o 
   4   3   2        6.63       50.70     49.33 o 
  -4   4   2     1352.46     1391.90     87.22 o 
  -3   4   2     1090.88     1100.48     66.03 o 
  -2   4   2     6275.06     6301.02    254.70 o 
  -1   4   2    10257.98    10265.74    383.89 o 
   0   4   2     5210.52     5598.27    155.27 o 
   1   4   2     1199.33     1182.15     47.95 o 
   2   4   2     1019.26     1139.25     55.45 o 
   3   4   2      549.56      636.86     44.13 o 
   4   4   2       68.53       64.31     51.60 o 
  -4   5   2      299.61      251.79     59.03 o 
  -3   5   2       54.33       51.84     43.32 o 
  -2   5   2      350.15      415.28     60.66 o 
  -1   5   2     2363.63     2536.28    104.58 o 
   0   5   2     1032.35     1162.73     42.20 o 
   1   5   2        0.58       99.07     31.68 o 
   2   5   2      215.07      458.46    105.21 o 
   3   5   2      239.75      410.84     75.34 o 
   4   5   2        0.88       12.70     53.70 o 
  -4   6   2     1496.51     1422.17     95.44 o 
  -3   6   2     2177.30     2270.33    239.66 o 
  -2   6   2     5521.26     5164.46    307.89 o 
  -1   6   2     3897.42     3757.59    132.05 o 
   0   6   2     2440.82     2448.75     81.33 o 
   1   6   2     2627.06     2609.69    109.88 o 
   2   6   2       37.15      110.16     43.69 o 
   3   6   2      535.01      445.89     57.73 o 
   4   6   2        9.77       50.18     57.29 o 
  -4   7   2        0.35       53.06     81.73 o 
  -3   7   2       13.85       -7.13     47.46 o 
  -2   7   2        1.21        2.71     42.61 o 
  -1   7   2      113.43      125.23     44.61 o 
   0   7   2      465.91      578.78     45.24 o 
   1   7   2       10.22      332.50    192.05 o 
   2   7   2       20.84      292.38    134.12 o 
   3   7   2       58.47       29.14     47.39 o 
   4   7   2       93.93       69.56     63.90 o 
  -3   8   2     1258.25     1421.37    127.41 o 
  -2   8   2     1670.04     1800.36    118.38 o 
  -1   8   2     2520.81     2507.50    116.04 o 
   0   8   2     1037.93     1145.68     61.36 o 
   1   8   2     3042.38     2790.49    120.85 o 
   2   8   2      118.27       89.33     45.87 o 
   3   8   2      261.50      242.55     51.87 o 
  -3   9   2      231.69      254.30     92.41 o 
  -2   9   2      145.14      148.39     51.15 o 
  -1   9   2      302.54      320.58     52.33 o 
   0   9   2        2.16      180.96     39.10 o 
   1   9   2      326.20      412.31    113.29 o 
   2   9   2      231.07      376.17     57.80 o 
   3   9   2      198.02      107.38     59.06 o 
  -3  10   2     1045.68     1212.29    200.34 o 
  -2  10   2     1546.90     1635.64    130.51 o 
  -1  10   2     3073.52     2710.58    141.79 o 
   0  10   2      430.94      476.03     49.70 o 
   1  10   2      328.34      418.13     98.39 o 
   2  10   2       54.19       53.75     57.21 o 
   3  10   2        4.86       67.75     64.39 o 
  -2  11   2        0.13      -43.15     61.73 o 
  -1  11   2       98.61       85.94     59.99 o 
   0  11   2        0.36        2.32     53.37 o 
   1  11   2       75.34      101.61     53.36 o 
   2  11   2        0.54      100.65     65.03 o 
  -1  12   2      658.17      563.98     75.84 o 
   0  12   2     1018.84      851.89     76.35 o 
   1  12   2       99.26       56.69     64.26 o 
  -4   1   3        8.35       13.19     36.85 o 
  -3   1   3      143.15      152.12     23.90 o 
  -2   1   3     1128.42     1021.62     31.93 o 
  -1   1   3     1049.94      971.54     28.03 o 
   0   1   3     2141.74     2184.72     94.77 o 
   1   1   3    69899.57    64064.70   1212.31 o 
   2   1   3     2547.46     2258.08     57.52 o 
   3   1   3     2961.60     2979.51     85.79 o 
   4   1   3      498.93      606.31     59.13 o 
  -4   2   3       93.78      114.52     44.51 o 
  -3   2   3       71.62      104.88     32.42 o 
  -2   2   3     1097.67     1265.70     45.19 o 
  -1   2   3      229.22      316.84     23.23 o 
   0   2   3      126.93      120.13     31.85 o 
   1   2   3     3785.02     3552.81     85.04 o 
   2   2   3      469.73      596.43     29.89 o 
   3   2   3        6.42       51.12     27.23 o 
   4   2   3        4.00       74.44     47.84 o 
  -4   3   3      158.62      173.56     50.01 o 
  -3   3   3       51.48       96.84     33.71 o 
  -2   3   3     2550.83     2544.70     80.20 o 
  -1   3   3    11395.80    11264.27    409.15 o 
   0   3   3    13600.77    14886.61    492.87 o 
   1   3   3     5997.38     5294.42    163.20 o 
   2   3   3     2630.65     2459.54     81.80 o 
   3   3   3     4521.53     4593.59    156.42 o 
   4   3   3      516.21      523.45     60.45 o 
  -4   4   3       15.28      122.30     55.84 o 
  -3   4   3        0.79       52.99     36.03 o 
  -2   4   3      194.16      328.73     35.70 o 
  -1   4   3     2504.15     2986.20    125.23 o 
   0   4   3      216.84      318.31     21.40 o 
   1   4   3      421.32      497.22     38.12 o 
   2   4   3      253.44      247.71     22.91 o 
   3   4   3     1246.31     1370.59     63.18 o 
   4   4   3       36.75      127.96     52.94 o 
  -4   5   3      200.28      205.37     58.08 o 
  -3   5   3       45.45       54.34     44.14 o 
  -2   5   3     1492.48     1529.46     94.35 o 
  -1   5   3     1229.67     1170.55     75.51 o 
   0   5   3     3914.80     4215.22    126.29 o 
   1   5   3     3212.01     3018.72    109.20 o 
   2   5   3     7136.28     6794.40    236.58 o 
   3   5   3     3423.48     3149.51    116.84 o 
   4   5   3      928.96      972.86     77.68 o 
  -4   6   3        0.04      161.24     62.02 o 
  -3   6   3       87.05      216.87     88.14 o 
  -2   6   3        0.38      216.15     48.52 o 
  -1   6   3        0.74      115.33     58.82 o 
   0   6   3      486.63      646.11     34.00 o 
   1   6   3      152.10      192.57     37.58 o 
   2   6   3      706.22      887.00     57.47 o 
   3   6   3      822.78      892.01     79.70 o 
   4   6   3      251.21      256.90     61.73 o 
  -4   7   3       44.24      -66.67     69.56 o 
  -3   7   3      215.34      219.72     60.40 o 
  -2   7   3      417.06      519.90     68.33 o 
  -1   7   3      508.03      556.27     43.91 o 
   0   7   3     9612.69     9639.10    298.64 o 
   1   7   3     6292.06     6127.41    216.10 o 
   2   7   3     5145.93     4882.99    208.15 o 
   3   7   3      103.33      122.66     58.13 o 
   4   7   3       61.49      139.41     65.27 o 
  -3   8   3      111.73      213.91     66.56 o 
  -2   8   3      246.33      334.71     68.77 o 
  -1   8   3      428.25      578.39     75.80 o 
   0   8   3     1010.43      910.90     68.11 o 
   1   8   3        6.88       76.13     86.26 o 
   2   8   3      309.28      300.57     49.91 o 
   3   8   3        1.23       84.53     48.88 o 
  -3   9   3       10.77      -21.19     84.68 o 
  -2   9   3      155.85      231.72     52.18 o 
  -1   9   3      756.63      749.35     63.18 o 
   0   9   3     4677.87     4259.83    166.98 o 
   1   9   3      396.37      456.34     48.93 o 
   2   9   3     1812.26     2111.29    114.84 o 
   3   9   3      611.01      613.44     64.29 o 
  -3  10   3       88.98       88.42    101.09 o 
  -2  10   3       41.43      160.44     68.57 o 
  -1  10   3      168.57      282.14     85.43 o 
   0  10   3      702.55      576.29     51.71 o 
   1  10   3        0.10       -0.71     76.15 o 
   2  10   3       45.85       24.28     57.74 o 
   3  10   3       38.59      139.24     65.01 o 
  -2  11   3      666.91      610.06     72.79 o 
  -1  11   3      468.13      447.29     65.84 o 
   0  11   3      567.35      558.80     57.29 o 
   1  11   3     1026.09     1152.78     93.27 o 
   2  11   3     1632.74     1648.80    116.74 o 
  -1  12   3      139.93      137.27     66.96 o 
   0  12   3        3.05       51.51     60.90 o 
   1  12   3      123.10      101.91     65.66 o 
  -4   0   4     2628.00     2556.64    138.79 o 
  -3   0   4     2156.77     2033.48     91.66 o 
  -2   0   4     1294.77     1220.68     55.81 o 
  -1   0   4     2477.31     2313.55     73.98 o 
   0   0   4     1488.96      595.30     82.85 o 
   1   0   4     3450.73     3312.38     85.12 o 
   2   0   4     7781.75     6816.94    265.16 o 
   3   0   4     1663.58     1572.08     78.19 o 
   4   0   4     1717.02     2043.34    142.41 o 
  -4   1   4        2.29      -47.51     47.51 o 
  -3   1   4       56.42      101.39     22.68 o 
  -2   1   4      183.65      226.05     17.45 o 
  -1   1   4      281.02      303.36     13.69 o 
   0   1   4        0.81       -3.02      3.02 o 
   1   1   4      538.97      598.25     24.19 o 
   2   1   4      110.19      114.94     13.67 o 
   3   1   4       54.71      122.27     22.81 o 
   4   1   4        0.94       33.33     60.16 o 
  -4   2   4     3120.27     3416.18    135.26 o 
  -3   2   4     4190.53     4035.85    149.75 o 
  -2   2   4     2608.46     2447.59     77.29 o 
  -1   2   4     8733.92     8278.09    214.68 o 
   0   2   4       24.88       37.21      9.20 o 
   1   2   4      829.87      791.08     22.26 o 
   2   2   4     5134.32     4811.93    133.82 o 
   3   2   4     2084.66     2123.74     76.17 o 
   4   2   4      668.54      856.72     72.80 o 
  -4   3   4       30.90       -6.82     46.62 o 
  -3   3   4        9.48      -32.00     36.18 o 
  -2   3   4      126.06      213.93     26.94 o 
  -1   3   4      329.87      531.53     42.38 o 
   0   3   4     2717.22     3289.45    140.29 o 
   1   3   4      511.08      552.36     41.27 o 
   2   3   4      667.73      753.97     32.88 o 
   3   3   4       18.22       71.02     28.49 o 
   4   3   4       13.30       39.35     50.41 o 
  -4   4   4     2120.66     2259.73    116.20 o 
  -3   4   4     2051.76     1960.41     95.96 o 
  -2   4   4      922.02     1089.30     50.02 o 
  -1   4   4     1694.30     1670.23     75.14 o 
   0   4   4        4.69       -1.36     11.96 o 
   1   4   4      181.53      149.50     20.57 o 
   2   4   4       29.57       21.46     18.68 o 
   3   4   4     1459.34     1605.81     70.25 o 
   4   4   4     1253.11     1420.83     82.08 o 
  -4   5   4       24.87      106.66     59.36 o 
  -3   5   4       57.95       67.15     45.22 o 
  -2   5   4       79.86      150.35     48.48 o 
  -1   5   4     1788.14     1980.29     86.24 o 
   0   5   4      137.55      199.60     19.27 o 
   1   5   4      587.17      707.50     66.39 o 
   2   5   4      315.42      493.77     35.85 o 
   3   5   4      476.47      487.70     43.46 o 
   4   5   4      157.17       87.62     52.19 o 
  -4   6   4      963.61     1107.04     86.46 o 
  -3   6   4     1557.47     1789.39    132.18 o 
  -2   6   4     2167.57     2057.83    156.25 o 
  -1   6   4     1413.98     1336.01     56.05 o 
   0   6   4      848.12      972.32     39.58 o 
   1   6   4      496.60      598.05     59.51 o 
   2   6   4      971.48     1001.39     54.05 o 
   3   6   4     3090.72     2911.55    123.78 o 
   4   6   4     1157.18     1145.75     87.14 o 
  -4   7   4      133.07       26.75     66.01 o 
  -3   7   4      397.43      375.27     79.17 o 
  -2   7   4        2.43       33.03     54.05 o 
  -1   7   4      238.01      283.23     37.76 o 
   0   7   4      122.00      203.23     26.49 o 
   1   7   4      715.06      926.71     51.95 o 
   2   7   4      476.62      778.68     92.84 o 
   3   7   4      309.93      263.70     48.53 o 
   4   7   4      161.32      -20.90     62.87 o 
  -3   8   4     1511.17     1801.11    180.82 o 
  -2   8   4      832.44      974.11    104.17 o 
  -1   8   4     1261.39     1228.40     72.53 o 
   0   8   4      326.29      338.69     31.08 o 
   1   8   4      721.89      782.53     89.77 o 
   2   8   4      154.36       78.84     51.47 o 
   3   8   4     1127.27     1247.71    111.26 o 
  -3   9   4        4.26      -32.37     76.59 o 
  -2   9   4       11.99      124.21     58.76 o 
  -1   9   4       77.94       88.42     46.63 o 
   0   9   4       24.39      276.88     58.46 o 
   1   9   4      505.91      584.59     58.76 o 
   2   9   4       63.32      298.79     72.75 o 
   3   9   4      166.42      105.78     54.85 o 
  -3  10   4     1009.99     1032.27    114.94 o 
  -2  10   4      270.78      296.08     67.36 o 
  -1  10   4       74.95      124.92     53.53 o 
   0  10   4       78.76      101.60     42.62 o 
   1  10   4      238.65      201.45     55.46 o 
   2  10   4        7.38       67.89     62.14 o 
   3  10   4      624.46      628.07     79.08 o 
  -2  11   4       18.86      -32.52     60.12 o 
  -1  11   4       26.43      110.23     66.55 o 
   0  11   4      206.88      303.47     52.46 o 
   1  11   4       75.01      194.97     56.12 o 
   2  11   4       59.03      -44.88     60.39 o 
  -1  12   4      475.69      385.17     72.63 o 
   0  12   4      102.96      -25.72     66.43 o 
   1  12   4       19.98      -14.07     67.06 o 
  -4   1   5      458.74      514.30     41.41 o 
  -3   1   5     4626.54     4346.93    131.70 o 
  -2   1   5     8134.18     7689.48    201.96 o 
  -1   1   5    15393.18    14542.20    370.19 o 
   0   1   5     2100.15     2265.83     61.14 o 
   1   1   5    21557.36    19581.14    441.99 o 
   2   1   5     3067.15     2791.09     77.43 o 
   3   1   5      369.89      357.96     30.18 o 
   4   1   5       20.99       70.76     55.65 o 
  -4   2   5      212.85      318.39     47.16 o 
  -3   2   5       76.71      161.29     38.46 o 
  -2   2   5       98.44      129.67     14.80 o 
  -1   2   5       20.94       33.80     11.02 o 
   0   2   5      172.66      210.21     17.27 o 
   1   2   5     1788.19     1669.20     48.00 o 
   2   2   5      544.30      771.28     35.57 o 
   3   2   5       33.56       81.07     31.84 o 
   4   2   5       27.32      146.42     58.01 o 
  -4   3   5      178.64      100.14     48.34 o 
  -3   3   5     1455.13     1524.73     63.25 o 
  -2   3   5     2474.82     2143.11     73.82 o 
  -1   3   5    10934.49    10324.75    461.06 o 
   0   3   5    11193.15    12754.93    416.19 o 
   1   3   5     9081.42     8558.90    301.10 o 
   2   3   5     2037.65     1996.39     63.08 o 
   3   3   5      404.93      438.06     35.15 o 
   4   3   5        0.65      -19.07     44.56 o 
  -4   4   5       59.75      173.07     69.23 o 
  -3   4   5       54.42      169.62     38.75 o 
  -2   4   5       77.65      129.09     22.26 o 
  -1   4   5     1148.28     1309.24     55.30 o 
   0   4   5      502.59      778.54     32.34 o 
   1   4   5       16.25      137.65     79.61 o 
   2   4   5        2.53       -1.78     27.50 o 
   3   4   5       85.36      198.14     60.05 o 
   4   4   5       11.84      138.28     48.14 o 
  -4   5   5     1826.32     1757.22    143.90 o 
  -3   5   5     2310.23     2256.34    153.70 o 
  -2   5   5     1927.07     1834.62    104.96 o 
  -1   5   5    10493.99    10611.94    468.89 o 
   0   5   5    11211.77    12793.22    414.95 o 
   1   5   5     9218.98     9069.25    333.61 o 
   2   5   5     1708.21     1662.70     69.74 o 
   3   5   5      106.04       93.38     34.84 o 
   4   5   5        4.86       -9.07     49.68 o 
  -4   6   5      153.06      294.72     65.39 o 
  -3   6   5      443.10      616.21     80.52 o 
  -2   6   5      148.16      334.86     70.16 o 
  -1   6   5       63.72      143.17     24.63 o 
   0   6   5       23.13        8.42     18.73 o 
   1   6   5      444.22      558.97     81.47 o 
   2   6   5        5.51       44.88     32.75 o 
   3   6   5        4.66       20.48     59.84 o 
   4   6   5       12.68       24.46     55.73 o 
  -4   7   5      254.71      263.73     71.54 o 
  -3   7   5      924.69     1119.42    107.74 o 
  -2   7   5     2579.90     2659.76    267.60 o 
  -1   7   5     3986.43     3507.52    132.19 o 
   0   7   5     1479.28     1471.50     53.26 o 
   1   7   5     1313.05     1446.52     66.70 o 
   2   7   5     2221.85     2235.17     92.91 o 
   3   7   5      232.86      230.70     48.81 o 
   4   7   5      109.52      111.09     59.50 o 
  -3   8   5      110.92      119.15     71.92 o 
  -2   8   5      127.27      186.45     52.53 o 
  -1   8   5      196.63      207.69     34.92 o 
   0   8   5        0.19        6.92     25.05 o 
   1   8   5       12.26      135.83    142.32 o 
   2   8   5      314.06      382.93     68.36 o 
   3   8   5       10.76      119.01     70.21 o 
  -3   9   5      826.62      895.93    103.01 o 
  -2   9   5     2954.92     2871.41    273.13 o 
  -1   9   5     2051.04     1784.72     80.98 o 
   0   9   5     3006.00     2928.44    121.47 o 
   1   9   5      985.92     1228.90    100.88 o 
   2   9   5     2273.10     2108.15    120.73 o 
   3   9   5      811.32      824.47     87.38 o 
  -3  10   5      100.69       43.60     90.36 o 
  -2  10   5      382.95      303.53     67.08 o 
  -1  10   5       62.62       75.83     52.56 o 
   0  10   5      910.07      790.88     61.32 o 
   1  10   5       43.22      103.64     81.65 o 
   2  10   5        0.76       -9.57     62.00 o 
   3  10   5       15.42       90.09     72.26 o 
  -2  11   5      642.53      643.37     81.49 o 
  -1  11   5     1299.96     1060.53     82.94 o 
   0  11   5     2916.57     2268.57    106.77 o 
   1  11   5      634.15      865.07    163.00 o 
   2  11   5       20.70      -66.73     66.73 o 
  -1  12   5      109.31      189.16     68.57 o 
   0  12   5        0.94       82.37     65.76 o 
   1  12   5       19.69       37.23     59.04 o 
  -4   0   6      779.21      812.91    119.51 o 
  -3   0   6      474.32      524.25     41.65 o 
  -2   0   6       18.92       11.14     17.95 o 
  -1   0   6      441.07      423.94     22.84 o 
   0   0   6       32.51       24.72      9.14 o 
   1   0   6       82.25       74.59     11.02 o 
   2   0   6    24266.72    22424.12    764.91 o 
   3   0   6     2071.76     2045.02     94.80 o 
   4   0   6     1663.20     1854.79    116.32 o 
  -4   1   6       52.97       36.67     34.17 o 
  -3   1   6        3.31      147.31     30.93 o 
  -2   1   6     1027.33     1058.78     34.70 o 
  -1   1   6      839.00      856.31     26.55 o 
   0   1   6        0.18        1.77      4.62 o 
   1   1   6      103.41      119.64      9.17 o 
   2   1   6      235.10      265.14     23.44 o 
   3   1   6      232.28      292.87     30.85 o 
   4   1   6       53.98      110.87     51.20 o 
  -4   2   6      518.15      557.48     51.95 o 
  -3   2   6      928.66      998.09     44.52 o 
  -2   2   6      165.49      191.41     21.59 o 
  -1   2   6     2789.26     2842.72     81.54 o 
   0   2   6     5598.52     5730.46    155.81 o 
   1   2   6     8810.38     8060.31    230.03 o 
   2   2   6     8778.15     8498.59    228.30 o 
   3   2   6     1336.81     1447.17     55.12 o 
   4   2   6     1926.82     2195.89    105.10 o 
  -4   3   6        5.54       21.59     43.40 o 
  -3   3   6      138.85      191.17     33.10 o 
  -2   3   6        0.05       68.66     28.03 o 
  -1   3   6     1798.18     1914.09     94.20 o 
   0   3   6      847.06     1100.38     42.67 o 
   1   3   6        6.46        9.50     10.07 o 
   2   3   6      477.24      490.83     36.46 o 
   3   3   6       39.93        2.29     27.73 o 
   4   3   6      162.86      225.41     55.11 o 
  -4   4   6      398.79      516.04     66.80 o 
  -3   4   6      882.75      853.01     59.10 o 
  -2   4   6       15.49      -15.59     31.65 o 
  -1   4   6       77.34       93.23     18.50 o 
   0   4   6      854.90      966.06     49.90 o 
   1   4   6     7127.56     7350.73    262.35 o 
   2   4   6     3819.51     3690.80    116.43 o 
   3   4   6     4290.59     4251.62    138.36 o 
   4   4   6     2261.45     2310.46    101.92 o 
  -4   5   6        7.27      148.71     60.55 o 
  -3   5   6        0.35      110.82     56.67 o 
  -2   5   6      140.83      275.07     44.51 o 
  -1   5   6       98.46      146.66     27.54 o 
   0   5   6     1156.55     1585.66     60.01 o 
   1   5   6      477.47      682.61    103.22 o 
   2   5   6      117.36      118.46     25.22 o 
   3   5   6      115.82       74.12     31.46 o 
   4   5   6       55.97       77.98     50.86 o 
  -4   6   6     1254.71     1154.47    157.86 o 
  -3   6   6      398.60      282.65     71.19 o 
  -2   6   6      153.14      187.30     39.21 o 
  -1   6   6     1339.63     1517.14     73.76 o 
   0   6   6      756.76      802.50     40.51 o 
   1   6   6     3148.05     3243.96    132.13 o 
   2   6   6     1291.06     1324.53     63.57 o 
   3   6   6     2591.55     2697.75    105.72 o 
   4   6   6      270.59      277.07     57.40 o 
  -4   7   6       53.17      126.84     69.30 o 
  -3   7   6      153.23      241.67     67.56 o 
  -2   7   6        5.30      131.22     52.59 o 
  -1   7   6       45.61      117.46     40.98 o 
   0   7   6      126.18      138.20     25.34 o 
   1   7   6       59.04      143.12     88.68 o 
   2   7   6      212.58      178.32     36.48 o 
   3   7   6       22.51      101.88     45.80 o 
   4   7   6      427.97      278.94     76.77 o 
  -3   8   6       68.63       51.86     69.79 o 
  -2   8   6        1.88      -20.60     43.92 o 
  -1   8   6      102.63      116.69     33.68 o 
   0   8   6      732.98      751.82     43.09 o 
   1   8   6     6813.15     6545.04    231.30 o 
   2   8   6     1460.52     1470.69     82.85 o 
   3   8   6     2256.89     2105.29    103.37 o 
  -3   9   6       11.67      -51.22     76.44 o 
  -2   9   6      126.62      276.39    106.20 o 
  -1   9   6      196.54      245.34     69.01 o 
   0   9   6       89.51      179.13     41.42 o 
   1   9   6     1797.99     1818.77     84.47 o 
   2   9   6      153.14      257.92     62.67 o 
   3   9   6       68.40       47.67     64.61 o 
  -3  10   6        3.00      -13.64     89.77 o 
  -2  10   6      246.66      159.73     64.17 o 
  -1  10   6       14.85       -1.87     42.57 o 
   0  10   6        9.94       53.99     46.02 o 
   1  10   6     1089.00     1272.57     75.75 o 
   2  10   6      322.41      235.16     77.69 o 
   3  10   6     1092.75      987.03     93.58 o 
  -2  11   6        6.10       55.93     80.90 o 
  -1  11   6      533.62      452.64     67.48 o 
   0  11   6      292.56      379.48     58.32 o 
   1  11   6      172.39      156.65     85.34 o 
   2  11   6       52.05       17.20     78.23 o 
  -1  12   6     2054.36     1660.58    183.10 o 
   0  12   6     1459.48     1179.62    110.51 o 
   1  12   6      249.23      215.07     59.02 o 
  -4   1   7      841.25      880.71     49.18 o 
  -3   1   7     6485.66     6224.37    183.65 o 
  -2   1   7     5555.09     5244.18    152.49 o 
  -1   1   7     7347.65     7201.58    216.81 o 
   0   1   7     9692.69    10033.06    241.62 o 
   1   1   7      409.40      421.09     17.63 o 
   2   1   7      521.68      596.47     62.66 o 
   3   1   7     2793.72     2567.76     85.84 o 
   4   1   7      333.72      481.63     58.69 o 
  -4   2   7       27.58       33.48     42.01 o 
  -3   2   7        2.88       15.79     25.33 o 
  -2   2   7       48.48       74.09     19.33 o 
  -1   2   7       25.29       41.99     11.71 o 
   0   2   7        5.51       24.66     12.53 o 
   1   2   7       15.37       30.95     13.65 o 
   2   2   7       45.83      110.06     19.80 o 
   3   2   7       72.51      100.04     37.21 o 
   4   2   7       41.65       72.97     52.50 o 
  -4   3   7     1951.09     1995.31     94.82 o 
  -3   3   7     6531.38     6040.42    218.11 o 
  -2   3   7     5095.90     4735.35    218.67 o 
  -1   3   7     1753.33     1862.90     99.96 o 
   0   3   7     4927.73     5522.44    173.26 o 
   1   3   7      455.64      550.23     26.45 o 
   2   3   7      102.29      100.59     15.76 o 
   3   3   7      251.86      316.57     30.97 o 
   4   3   7      808.34      921.85     65.80 o 
  -4   4   7      105.59       89.66     52.79 o 
  -3   4   7       34.83       47.52     37.46 o 
  -2   4   7      123.22      171.18     46.27 o 
  -1   4   7       32.31       33.81     21.41 o 
   0   4   7       92.20      107.47     17.38 o 
   1   4   7       87.41      108.09     23.67 o 
   2   4   7     1070.99     1094.98     54.73 o 
   3   4   7      289.12      322.92     35.00 o 
   4   4   7        0.86      -13.96     47.17 o 
  -4   5   7     1318.86     1366.98    118.77 o 
  -3   5   7     2784.25     3295.04    215.89 o 
  -2   5   7     2809.46     2626.37    177.01 o 
  -1   5   7     4610.36     4406.19    165.99 o 
   0   5   7     2996.74     3102.06    106.53 o 
   1   5   7      682.79      815.98     58.10 o 
   2   5   7        4.42        3.59     20.64 o 
   3   5   7       26.29       15.38     30.59 o 
   4   5   7      620.39      709.64     62.13 o 
  -4   6   7       29.27      150.48     64.46 o 
  -3   6   7        8.38        3.59     54.82 o 
  -2   6   7       20.21       71.45     38.41 o 
  -1   6   7      480.74      675.88     48.86 o 
   0   6   7      280.20      409.80     30.04 o 
   1   6   7      416.48      636.02     97.98 o 
   2   6   7      642.47      789.90    104.92 o 
   3   6   7      544.75      525.81     74.01 o 
   4   6   7        8.43      -10.57     53.03 o 
  -4   7   7     1157.26     1214.97    206.05 o 
  -3   7   7     2649.68     2919.75    268.78 o 
  -2   7   7     3020.83     2931.42    142.05 o 
  -1   7   7     2822.26     2562.86    109.48 o 
   0   7   7     1396.76     1497.26     54.25 o 
   1   7   7      623.81      801.22     99.21 o 
   2   7   7       86.76      112.38     33.42 o 
   3   7   7      114.73      157.38     46.00 o 
   4   7   7      735.70      509.86     86.94 o 
  -3   8   7      191.66      120.98     75.25 o 
  -2   8   7      825.02      816.96     62.43 o 
  -1   8   7       16.23       52.31     33.46 o 
   0   8   7      395.74      422.70     41.62 o 
   1   8   7     1421.77     1690.29    157.83 o 
   2   8   7      217.05      228.74     42.48 o 
   3   8   7       59.49      135.52     79.21 o 
  -3   9   7      815.45      981.84    132.10 o 
  -2   9   7     1653.15     1727.67    130.14 o 
  -1   9   7     1200.01     1189.87     66.14 o 
   0   9   7     1764.18     1631.71     74.95 o 
   1   9   7      383.11      484.59     89.17 o 
   2   9   7      385.31      353.07     55.72 o 
   3   9   7       91.98      119.52     61.79 o 
  -3  10   7       51.74       56.28     94.08 o 
  -2  10   7       37.95       -5.18     57.25 o 
  -1  10   7        0.18       62.68     44.05 o 
   0  10   7      358.05      497.96     49.63 o 
   1  10   7      380.49      676.47    148.59 o 
   2  10   7       26.30       38.26     55.35 o 
  -2  11   7      790.28      661.49    135.36 o 
  -1  11   7      876.78      689.74     83.86 o 
   0  11   7      165.33      179.02     48.70 o 
   1  11   7       12.65       69.64     53.92 o 
   2  11   7      140.14      147.98     67.64 o 
  -1  12   7      231.95      289.53     82.63 o 
   0  12   7       84.55      101.56     53.74 o 
   1  12   7       21.40      136.84     65.67 o 
  -4   0   8      131.69       99.75     52.12 o 
  -3   0   8       11.56      -13.53     27.83 o 
  -2   0   8     5989.84     5559.17    198.73 o 
  -1   0   8    14250.59    13446.04    595.21 o 
   0   0   8    11596.29    11074.09    606.14 o 
   1   0   8     2136.19     1891.23     94.62 o 
   2   0   8    15735.83    14610.63    562.22 o 
   3   0   8     2356.72     2245.99    119.30 o 
   4   0   8        8.17       17.40     65.11 o 
  -4   1   8        0.32       30.36     33.83 o 
  -3   1   8      331.96      405.30     29.92 o 
  -2   1   8       49.11       69.76     18.56 o 
  -1   1   8      414.38      504.37     21.53 o 
   0   1   8      112.94      144.60      8.67 o 
   1   1   8      927.23      919.56     38.38 o 
   2   1   8      259.34      266.05     22.85 o 
   3   1   8        4.58      137.17     32.35 o 
   4   1   8       30.57      131.90     48.47 o 
  -4   2   8      225.92      182.88     45.11 o 
  -3   2   8      604.28      568.92     37.99 o 
  -2   2   8     3289.04     3210.07    112.64 o 
  -1   2   8     7836.09     7919.75    272.28 o 
   0   2   8     8157.15     8271.20    204.28 o 
   1   2   8     5146.67     4364.55    149.12 o 
   2   2   8     8035.37     7527.96    204.64 o 
   3   2   8     2004.03     1882.14     70.75 o 
   4   2   8     1264.00     1351.84     82.24 o 
  -4   3   8       64.80      142.95     45.50 o 
  -3   3   8      178.36      244.18     34.94 o 
  -2   3   8      187.06      183.79     33.36 o 
  -1   3   8      519.69      555.55     41.39 o 
   0   3   8        2.16       13.55     10.52 o 
   1   3   8        8.80        6.01     15.67 o 
   2   3   8      369.20      383.16     35.19 o 
   3   3   8       21.54       61.79     27.89 o 
   4   3   8        0.07       53.29     48.79 o 
  -4   4   8        0.67        2.36     50.96 o 
  -3   4   8      793.30      882.70    101.92 o 
  -2   4   8     1111.34     1263.72     82.36 o 
  -1   4   8     3388.06     3269.01    137.52 o 
   0   4   8    13912.20    15590.72    534.20 o 
   1   4   8    10488.71    10739.45    366.44 o 
   2   4   8     3686.77     3520.18    123.37 o 
   3   4   8      132.85      122.94     31.54 o 
   4   4   8       13.25       49.08     61.11 o 
  -4   5   8       39.92      130.96     57.97 o 
  -3   5   8      117.80      255.10     64.86 o 
  -2   5   8      250.63      327.35     51.45 o 
  -1   5   8      120.40      212.96     29.57 o 
   0   5   8      606.51      850.32     43.85 o 
   1   5   8        9.42       50.25     44.40 o 
   2   5   8       20.78       42.44     21.45 o 
   3   5   8        1.54        6.88     31.29 o 
   4   5   8       56.98      180.10     63.26 o 
  -4   6   8      416.15      370.12     80.32 o 
  -3   6   8     1364.34     1494.14    171.34 o 
  -2   6   8     1620.45     1639.44    100.96 o 
  -1   6   8     2131.04     2232.13     93.07 o 
   0   6   8     5440.36     5665.40    188.77 o 
   1   6   8     4852.86     5014.53    239.51 o 
   2   6   8     6814.53     6293.50    242.00 o 
   3   6   8     3024.06     3001.72    105.18 o 
   4   6   8       71.74      126.22     72.28 o 
  -4   7   8       42.31      159.26     69.96 o 
  -3   7   8        7.60      127.50     65.29 o 
  -2   7   8        0.35      136.87     46.54 o 
  -1   7   8       49.02      165.50     32.42 o 
   0   7   8       29.75       18.34     26.74 o 
   1   7   8      121.81      241.67    141.65 o 
   2   7   8      138.66      152.88     34.74 o 
   3   7   8       61.77       92.05     57.09 o 
   4   7   8       44.21       60.35    114.65 o 
  -3   8   8      324.47      236.29     79.28 o 
  -2   8   8     1082.06     1181.00    112.86 o 
  -1   8   8     3583.81     3113.65    131.96 o 
   0   8   8     1391.02     1493.79     64.84 o 
   1   8   8      494.03      794.53     89.14 o 
   2   8   8      299.15      358.34     41.48 o 
   3   8   8     1180.61     1121.60     90.93 o 
  -3   9   8        4.90      123.05     84.50 o 
  -2   9   8        6.24       41.14     49.79 o 
  -1   9   8      261.83      203.50     46.28 o 
   0   9   8      694.81      704.82     48.75 o 
   1   9   8      250.05      315.84    131.59 o 
   2   9   8        1.68       70.26     78.04 o 
   3   9   8        2.94       -9.20     59.70 o 
  -2  10   8      127.38      140.52     66.17 o 
  -1  10   8     2855.92     2557.87    178.79 o 
   0  10   8     3523.65     2994.35    149.14 o 
   1  10   8     4964.59     4422.34    155.89 o 
   2  10   8      799.97      758.22     70.42 o 
  -2  11   8       27.75      -59.96    112.51 o 
  -1  11   8       36.38      152.81     70.78 o 
   0  11   8        5.55       -2.18     49.59 o 
   1  11   8      359.10      424.58     74.64 o 
   2  11   8       47.16       -4.98     75.43 o 
  -1  12   8       43.31       79.88     64.88 o 
   0  12   8       41.56       75.29     53.94 o 
   1  12   8      765.60      802.55     77.23 o 
  -4   1   9     2343.82     2268.97     82.63 o 
  -3   1   9     1799.88     1813.61     63.08 o 
  -2   1   9     2216.70     2160.10     74.85 o 
  -1   1   9      118.56      171.48     18.25 o 
   0   1   9      616.08      709.56     22.86 o 
   1   1   9     1360.00     1206.92     54.65 o 
   2   1   9      512.73      484.75     37.10 o 
   3   1   9     5637.74     5400.43    182.16 o 
   4   1   9      859.74      989.33     73.93 o 
  -4   2   9       54.29       -7.76     41.96 o 
  -3   2   9       37.90       74.98     33.23 o 
  -2   2   9      678.47      713.99     40.83 o 
  -1   2   9      404.34      490.07     29.41 o 
   0   2   9     1102.12     1109.69     31.27 o 
   1   2   9     1116.43     1119.04     50.62 o 
   2   2   9       13.30       37.30     23.15 o 
   3   2   9        2.17       -0.93     29.43 o 
   4   2   9      581.57      538.99     62.39 o 
  -4   3   9     2616.37     2664.56    115.19 o 
  -3   3   9     1979.02     1993.88     85.84 o 
  -2   3   9     3602.78     3458.81    132.43 o 
  -1   3   9      299.77      359.81     30.22 o 
   0   3   9      720.79      833.64     30.88 o 
   1   3   9      238.90      232.23     28.10 o 
   2   3   9     3931.46     3796.93    110.90 o 
   3   3   9     2701.30     2678.52     92.18 o 
   4   3   9     1094.35     1251.02     84.10 o 
  -4   4   9       26.23      -10.26     51.46 o 
  -3   4   9       45.42       89.08     45.51 o 
  -2   4   9        2.44       28.33     55.67 o 
  -1   4   9        4.04       14.92     17.76 o 
   0   4   9     2667.78     3117.93     97.69 o 
   1   4   9     1169.81     1287.76     61.83 o 
   2   4   9        8.40       12.63     22.00 o 
   3   4   9      701.44      671.51     43.83 o 
   4   4   9      623.81      518.33     59.02 o 
  -4   5   9      540.95      671.93    113.99 o 
  -3   5   9     2256.32     2239.15    138.08 o 
  -2   5   9     1787.47     1624.25     90.37 o 
  -1   5   9       77.03      100.61     22.00 o 
   0   5   9      843.12     1039.07     72.76 o 
   1   5   9     1997.04     1869.88     73.60 o 
   2   5   9     2448.11     2426.72     87.73 o 
   3   5   9      719.64      801.94     47.16 o 
   4   5   9     1440.94     1457.28    105.80 o 
  -4   6   9        0.93       15.62     61.86 o 
  -3   6   9       33.64      172.72     50.51 o 
  -2   6   9       40.50       71.83     41.23 o 
  -1   6   9      720.29      901.22     57.82 o 
   0   6   9       12.62       49.32     27.98 o 
   1   6   9        0.49      115.89     60.78 o 
   2   6   9     1712.49     1673.62     74.29 o 
   3   6   9      498.73      506.86     42.14 o 
   4   6   9       13.32      -55.24     69.91 o 
  -4   7   9      713.81      839.54    105.50 o 
  -3   7   9     1820.59     1991.33    135.61 o 
  -2   7   9      728.47      733.04     67.85 o 
  -1   7   9       78.41       33.90     41.88 o 
   0   7   9      158.24      160.93     30.24 o 
   1   7   9        8.64       18.56     40.07 o 
   2   7   9     1489.47     1480.57     71.76 o 
   3   7   9      533.49      561.84     55.78 o 
  -3   8   9        2.36      -18.48     72.99 o 
  -2   8   9      241.37      287.99     76.68 o 
  -1   8   9       84.20      230.08     41.78 o 
   0   8   9       68.01      110.46     32.89 o 
   1   8   9      200.39      428.02    105.32 o 
   2   8   9     1025.93     1054.36     59.15 o 
   3   8   9       90.91      149.82     66.56 o 
  -3   9   9      433.10      520.97     96.56 o 
  -2   9   9      170.26      160.03     60.31 o 
  -1   9   9       10.11        1.37     44.01 o 
   0   9   9       89.13       52.35     37.60 o 
   1   9   9      233.75      263.59     94.81 o 
   2   9   9     2308.10     2045.03    104.69 o 
   3   9   9       96.93       19.68     63.88 o 
  -2  10   9       57.22      -22.27     85.54 o 
  -1  10   9      119.37      115.01     50.75 o 
   0  10   9     1041.26     1040.10     57.18 o 
   1  10   9      529.59      657.05     84.54 o 
   2  10   9      219.02      186.55     58.29 o 
  -2  11   9      367.53      273.02    104.49 o 
  -1  11   9      684.13      484.40     64.73 o 
   0  11   9       41.17      -26.31     47.82 o 
   1  11   9      110.41      181.05     58.03 o 
   2  11   9      380.14      275.08     66.01 o 
  -1  12   9       19.69        8.38     63.46 o 
   0  12   9        0.47      134.87     55.32 o 
   1  12   9        0.11       73.79    108.20 o 
  -4   0  10      939.64      916.17     88.80 o 
  -3   0  10     2646.89     2669.78    114.13 o 
  -2   0  10    15379.36    14791.60    519.61 o 
  -1   0  10     8825.71     8561.54    361.90 o 
   0   0  10    16790.12    14916.53    639.84 o 
   1   0  10     4600.38     4205.35    518.82 o 
   2   0  10      103.39       89.08     26.03 o 
   3   0  10      890.27      947.06     86.76 o 
   4   0  10      279.01      175.84     69.46 o 
  -4   1  10      183.48      252.72     37.03 o 
  -3   1  10      121.01      166.69     24.12 o 
  -2   1  10      228.02      291.67     29.57 o 
  -1   1  10      103.53      153.24     20.99 o 
   0   1  10        7.80       22.36     13.52 o 
   1   1  10      255.04      314.22     42.25 o 
   2   1  10     1466.40     1409.38     56.08 o 
   3   1  10      154.25      226.78     44.59 o 
   4   1  10       59.88      109.30     55.02 o 
  -4   2  10      895.47      975.50     58.89 o 
  -3   2  10     1726.52     1610.39     66.05 o 
  -2   2  10     7355.56     6827.35    249.45 o 
  -1   2  10     5945.29     5760.40    214.06 o 
   0   2  10     7180.80     7308.90    186.15 o 
   1   2  10     6351.21     6162.66    256.83 o 
   2   2  10     1518.19     1535.17     55.52 o 
   3   2  10      151.78      155.84     32.54 o 
   4   2  10     1275.41     1351.08     79.45 o 
  -4   3  10       13.10      134.92     46.27 o 
  -3   3  10      128.75      109.66     38.83 o 
  -2   3  10        3.42        6.46     24.46 o 
  -1   3  10       64.88       92.62     28.82 o 
   0   3  10      193.15      310.11     17.04 o 
   1   3  10      314.88      440.66     32.75 o 
   2   3  10      451.67      511.89     42.11 o 
   3   3  10        2.77       39.92     31.42 o 
   4   3  10        0.87       10.34     53.62 o 
  -4   4  10      669.70      676.15     67.91 o 
  -3   4  10     3818.71     3736.15    165.83 o 
  -2   4  10     8773.24     8324.75    641.79 o 
  -1   4  10     5143.94     5002.08    204.21 o 
   0   4  10     2988.88     3049.31     91.99 o 
   1   4  10     2403.52     2309.30    114.56 o 
   2   4  10     2284.51     2246.59     84.80 o 
   3   4  10     1095.57     1098.43     59.40 o 
   4   4  10      107.56      122.44     52.33 o 
  -4   5  10      571.55      478.84     67.59 o 
  -3   5  10        9.56       12.97     52.40 o 
  -2   5  10      138.08      171.47     41.15 o 
  -1   5  10      125.18      169.65     25.77 o 
   0   5  10      355.36      462.13     33.36 o 
   1   5  10      592.92      726.21     43.94 o 
   2   5  10       19.70       46.20     25.92 o 
   3   5  10       32.93       98.33     34.52 o 
   4   5  10        9.26       22.41     59.97 o 
  -4   6  10      103.43       76.79     64.51 o 
  -3   6  10     1935.29     2053.09    199.83 o 
  -2   6  10     4249.67     4252.45    256.68 o 
  -1   6  10     4536.29     4310.86    165.66 o 
   0   6  10     5932.67     6761.62    262.56 o 
   1   6  10     1103.48     1221.29     61.40 o 
   2   6  10       53.08       71.92     26.05 o 
   3   6  10      145.57      119.77     36.45 o 
   4   6  10       37.34       42.80     73.78 o 
  -3   7  10      108.18      202.29     69.25 o 
  -2   7  10      243.94      297.53     55.53 o 
  -1   7  10      487.97      614.72     48.94 o 
   0   7  10        1.78       29.93     49.88 o 
   1   7  10       26.68      132.24     77.83 o 
   2   7  10      290.26      294.54     37.38 o 
   3   7  10       11.82       77.20     50.74 o 
  -3   8  10      978.79     1116.08    108.43 o 
  -2   8  10     1566.54     1800.30    176.21 o 
  -1   8  10     3085.99     2629.34    154.86 o 
   0   8  10     3742.94     3738.92    160.72 o 
   1   8  10     3483.60     3535.11    140.30 o 
   2   8  10     1662.12     1532.33     76.08 o 
   3   8  10        1.17      -59.11     63.53 o 
  -3   9  10       39.46      -42.52     81.38 o 
  -2   9  10       15.90       41.05     78.62 o 
  -1   9  10       30.62       61.93     39.60 o 
   0   9  10       31.35       62.77     37.45 o 
   1   9  10        8.73      157.14    185.33 o 
   2   9  10       78.69      198.22     57.72 o 
   3   9  10        9.16       58.08     71.80 o 
  -2  10  10     1231.37     1153.36    121.65 o 
  -1  10  10     1029.01      939.61     63.84 o 
   0  10  10      392.32      472.30     68.53 o 
   1  10  10      261.00      322.29     90.31 o 
   2  10  10      102.98      133.34     59.37 o 
  -2  11  10       88.35      -10.40     97.08 o 
  -1  11  10       26.08       64.03     58.93 o 
   0  11  10        0.10      -13.55     48.42 o 
   1  11  10        0.14       94.18     57.48 o 
   2  11  10       31.45      140.72     64.80 o 
  -1  12  10     1184.30      946.06     94.39 o 
   0  12  10     1770.11     1577.19    173.66 o 
   1  12  10      495.20      526.17     88.23 o 
  -4   1  11     1337.86     1489.16     63.06 o 
  -3   1  11      175.72      136.61     23.80 o 
  -2   1  11      338.92      398.47     29.29 o 
  -1   1  11     6007.70     6160.38    262.59 o 
   0   1  11    12053.18    12323.68    334.50 o 
   1   1  11     2906.88     2448.87    113.97 o 
   2   1  11     2091.19     1882.87     70.31 o 
   3   1  11     5499.34     5163.22    193.46 o 
   4   1  11     1600.47     1928.22    101.03 o 
  -4   2  11      127.05      123.61     40.43 o 
  -3   2  11       49.30      107.12     27.95 o 
  -2   2  11      463.28      548.71     34.28 o 
  -1   2  11      245.75      393.07     27.13 o 
   0   2  11      263.48      343.68     15.62 o 
   1   2  11     1117.96     1193.77     59.72 o 
   2   2  11      383.52      480.63     45.67 o 
   3   2  11      921.32      969.09     53.49 o 
   4   2  11      221.15      268.27     59.43 o 
  -4   3  11      743.55      763.24     61.39 o 
  -3   3  11      707.41      672.04     57.96 o 
  -2   3  11      840.53      875.80     73.86 o 
  -1   3  11      921.85     1098.34     45.64 o 
   0   3  11     5156.51     5131.63    141.12 o 
   1   3  11     8360.17     8254.03    357.03 o 
   2   3  11     8100.12     7639.10    253.55 o 
   3   3  11     2279.88     2271.82     82.63 o 
   4   3  11       40.91       85.66     56.20 o 
  -4   4  11      383.79      358.31     60.67 o 
  -3   4  11       52.19      105.86     39.66 o 
  -2   4  11        1.58      -13.28     93.92 o 
  -1   4  11       49.26       75.92     26.38 o 
   0   4  11      167.41      215.32     19.35 o 
   1   4  11      661.82      852.42     63.97 o 
   2   4  11        1.93       15.51     25.11 o 
   3   4  11      256.27      272.48     46.13 o 
   4   4  11      246.65      243.09     62.44 o 
  -4   5  11      567.68      428.58     67.11 o 
  -3   5  11      770.45      903.82     83.44 o 
  -2   5  11      740.15      921.01     74.99 o 
  -1   5  11      678.46      723.93     41.76 o 
   0   5  11      734.95      675.64     37.00 o 
   1   5  11     2854.45     2867.14    121.73 o 
   2   5  11     3218.54     3153.43    126.43 o 
   3   5  11     3242.18     3194.93    119.81 o 
   4   5  11     1146.72     1272.46    121.79 o 
  -4   6  11       54.61       17.57     64.61 o 
  -3   6  11      202.80      275.28     54.60 o 
  -2   6  11      289.21      481.01     53.89 o 
  -1   6  11      760.61      852.36     65.24 o 
   0   6  11      567.29      867.56     80.18 o 
   1   6  11       64.10       98.11     71.23 o 
   2   6  11      548.09      525.82     44.84 o 
   3   6  11      102.89       47.57     35.57 o 
   4   6  11        0.50      -29.74     72.69 o 
  -3   7  11      912.86      950.77     95.24 o 
  -2   7  11      323.97      415.41     81.25 o 
  -1   7  11     1710.72     1915.08     79.28 o 
   0   7  11     4800.96     5240.80    208.50 o 
   1   7  11     3700.07     3725.41    131.72 o 
   2   7  11     1427.83     1495.37     87.40 o 
   3   7  11     1222.21     1221.08     78.58 o 
  -3   8  11       32.67      123.96     83.29 o 
  -2   8  11       47.97       32.02     71.73 o 
  -1   8  11      377.65      397.75     48.86 o 
   0   8  11        1.04       33.89     35.82 o 
   1   8  11      447.65      533.14     89.74 o 
   2   8  11        8.56       12.90     50.11 o 
   3   8  11       17.13      -42.21     62.68 o 
  -3   9  11       98.78       76.57     85.55 o 
  -2   9  11      104.01       61.77     80.14 o 
  -1   9  11       75.51       49.77     41.06 o 
   0   9  11     1504.87     1664.44     74.70 o 
   1   9  11      790.17      854.96    166.32 o 
   2   9  11     1446.88     1439.91    100.12 o 
   3   9  11      411.02      295.85     77.11 o 
  -2  10  11      144.26       37.90     88.56 o 
  -1  10  11       30.57       38.72     44.99 o 
   0  10  11      135.97       82.52     41.21 o 
   1  10  11      216.44      257.84     56.05 o 
   2  10  11      428.56      373.68     64.34 o 
  -2  11  11      213.90      109.13    101.15 o 
  -1  11  11      136.72      142.41     60.57 o 
   0  11  11      768.66      801.83     92.61 o 
   1  11  11      845.88      747.36     73.00 o 
   2  11  11     1565.64     1416.97     96.44 o 
  -1  12  11       23.77       88.36     73.77 o 
   0  12  11       39.75       57.83     60.28 o 
   1  12  11        0.17       48.12     79.10 o 
  -4   0  12     4300.40     4278.45    222.26 o 
  -3   0  12     4231.09     3966.58    162.64 o 
  -2   0  12     2674.61     2476.26    122.15 o 
  -1   0  12     2122.65     1972.30     89.50 o 
   0   0  12       20.00       64.04     18.38 o 
   1   0  12      355.80      397.79     96.15 o 
   2   0  12        4.09       24.63     53.42 o 
   3   0  12       53.98       37.11     70.45 o 
   4   0  12     3152.17     2806.69    204.49 o 
  -4   1  12       24.13       27.34     44.28 o 
  -3   1  12        0.62      -25.08     25.08 o 
  -2   1  12     1128.47     1244.74     57.91 o 
  -1   1  12     3796.19     4215.98    181.21 o 
   0   1  12       14.23       65.10     11.40 o 
   1   1  12        5.01       52.96     22.38 o 
   2   1  12     1449.61     1561.58     79.70 o 
   3   1  12      524.54      648.39     51.47 o 
   4   1  12      197.43      216.44     59.44 o 
  -4   2  12      794.80      849.66     56.14 o 
  -3   2  12     3999.24     3680.76    127.30 o 
  -2   2  12     5832.76     5519.78    191.64 o 
  -1   2  12     8914.18     9035.72    334.72 o 
   0   2  12      473.57      555.77     20.00 o 
   1   2  12        0.39       10.28     19.95 o 
   2   2  12      537.60      533.31     33.27 o 
   3   2  12      493.20      492.10     49.33 o 
   4   2  12      725.34      810.46     72.27 o 
  -4   3  12       13.68       22.83     45.58 o 
  -3   3  12      179.24      201.87     41.61 o 
  -2   3  12      115.91      167.04     29.48 o 
  -1   3  12       83.50      108.72     20.19 o 
   0   3  12      975.50     1024.39     38.19 o 
   1   3  12     2924.17     3101.69    161.63 o 
   2   3  12       35.23       68.50     25.64 o 
   3   3  12      393.09      430.09     43.63 o 
   4   3  12       24.20       38.15     64.19 o 
  -4   4  12     1597.22     1765.32    112.55 o 
  -3   4  12     3133.54     3242.43    181.18 o 
  -2   4  12     5092.26     4893.44    242.98 o 
  -1   4  12     3785.56     3735.29    155.60 o 
   0   4  12      476.51      574.63     34.47 o 
   1   4  12      536.74      696.95     65.25 o 
   2   4  12      509.04      482.29     45.51 o 
   3   4  12     2006.19     1961.97     93.83 o 
   4   4  12      853.76      901.63    108.13 o 
  -4   5  12      137.57      173.26     62.52 o 
  -3   5  12      150.26      102.70     57.34 o 
  -2   5  12       12.18       61.50     40.79 o 
  -1   5  12       14.95       69.22     23.61 o 
   0   5  12      541.18      765.67     65.79 o 
   1   5  12        3.36       51.84     34.39 o 
   2   5  12      556.16      560.44     46.12 o 
   3   5  12      251.86      242.58     48.82 o 
   4   5  12       45.47       33.68     62.79 o 
  -4   6  12     1674.45     1762.38    168.44 o 
  -3   6  12      755.93      897.95     73.85 o 
  -2   6  12     3601.41     3426.48    149.59 o 
  -1   6  12     1113.43     1250.41     58.19 o 
   0   6  12       98.70      115.51     33.74 o 
   1   6  12      230.78      163.82     34.84 o 
   2   6  12       14.21       51.98     34.99 o 
   3   6  12       91.10      128.55     49.10 o 
   4   6  12       68.65       20.83     75.37 o 
  -3   7  12      129.21      121.56     69.76 o 
  -2   7  12        0.13        1.86     50.87 o 
  -1   7  12        7.71       44.37     33.16 o 
   0   7  12       37.58      144.14     32.99 o 
   1   7  12      130.32      233.98    101.67 o 
   2   7  12        3.31       14.27     45.25 o 
   3   7  12        9.48       -7.59     59.69 o 
  -3   8  12     1227.44     1400.91    184.17 o 
  -2   8  12     2893.89     2663.52    234.80 o 
  -1   8  12     1342.89     1421.33     69.96 o 
   0   8  12      131.60      146.94     38.91 o 
   1   8  12        0.27       50.73     82.02 o 
   2   8  12       75.95       11.98     51.80 o 
   3   8  12      902.86      976.32     96.01 o 
  -3   9  12        0.13      -40.86     86.17 o 
  -2   9  12       26.01       39.76     81.62 o 
  -1   9  12       41.92       46.23     41.56 o 
   0   9  12       42.58       91.81     58.67 o 
   1   9  12      203.69      356.30    109.58 o 
   2   9  12       79.64      129.38     55.20 o 
   3   9  12      114.86       80.05     74.42 o 
  -2  10  12      540.91      468.59    101.55 o 
  -1  10  12      450.41      544.72     55.01 o 
   0  10  12      641.77      660.41     52.83 o 
   1  10  12       21.58       16.35     47.93 o 
   2  10  12        1.36      -46.22     57.89 o 
  -2  11  12        1.24      -91.47    102.17 o 
  -1  11  12        1.33       38.46     91.15 o 
   0  11  12        0.62       24.05     58.31 o 
   1  11  12      102.32      100.78     51.74 o 
   0  12  12      411.84      301.83     72.94 o 
  -4   1  13      273.74      254.26     47.81 o 
  -3   1  13     1577.93     1461.42     61.88 o 
  -2   1  13     3531.06     3241.85    117.01 o 
  -1   1  13     9844.89     9466.40    449.03 o 
   0   1  13     4918.25     4838.66    139.46 o 
   1   1  13    11049.92    10175.55    427.21 o 
   2   1  13     3727.79     3587.97    123.67 o 
   3   1  13      571.40      690.13     54.49 o 
   4   1  13      250.92      237.36     61.32 o 
  -4   2  13      506.75      490.82     48.69 o 
  -3   2  13      979.32     1071.93     58.63 o 
  -2   2  13      163.43      150.43     25.46 o 
  -1   2  13      476.94      613.20     35.95 o 
   0   2  13     1379.89     1554.79     43.47 o 
   1   2  13      150.78      205.22     29.30 o 
   2   2  13        3.44      -11.48     21.43 o 
   3   2  13        0.06       10.29     39.50 o 
   4   2  13       21.20       68.86     59.50 o 
  -4   3  13       16.01      -40.51     45.49 o 
  -3   3  13       96.74       82.75     35.73 o 
  -2   3  13     3430.29     3331.00    130.92 o 
  -1   3  13    11097.73    11465.76    371.63 o 
   0   3  13     9721.34     9835.85    287.58 o 
   1   3  13     3742.93     3481.33    170.77 o 
   2   3  13     1444.81     1453.73     69.88 o 
   3   3  13     2051.14     2003.03     84.79 o 
   4   3  13      951.38     1111.01     92.57 o 
  -4   4  13      135.46      234.35     58.33 o 
  -3   4  13     1403.57     1548.58     81.19 o 
  -2   4  13       70.45       20.63     40.35 o 
  -1   4  13      205.77      240.49     33.66 o 
   0   4  13      845.08     1065.24     72.49 o 
   1   4  13      547.74      649.62     62.09 o 
   2   4  13      102.09       96.27     33.59 o 
   3   4  13       18.54       84.09     39.69 o 
   4   4  13       73.30       65.04     81.99 o 
  -4   5  13      292.92      160.50     61.84 o 
  -3   5  13      428.49      458.24    157.69 o 
  -2   5  13     4090.97     3984.99    194.14 o 
  -1   5  13     6413.37     6094.75    224.48 o 
   0   5  13     4362.48     4983.75    174.58 o 
   1   5  13     3765.29     4049.60    162.22 o 
   2   5  13     1508.93     1473.19     75.17 o 
   3   5  13      664.57      647.85     59.42 o 
   4   5  13        3.67      -28.45     63.26 o 
  -4   6  13       88.20      279.18     94.80 o 
  -3   6  13       48.92       91.96     52.14 o 
  -2   6  13        2.01       62.12     44.54 o 
  -1   6  13      232.70      202.83     31.80 o 
   0   6  13        5.69       21.54     45.48 o 
   1   6  13      204.81      232.27     76.70 o 
   2   6  13      231.51      239.31     41.30 o 
   3   6  13        9.25       51.54     48.83 o 
  -3   7  13      156.35      241.53     75.47 o 
  -2   7  13     1966.83     2102.17    200.38 o 
  -1   7  13     2639.04     2589.33    132.88 o 
   0   7  13     3799.82     3987.72    175.30 o 
   1   7  13     3997.55     4172.08    196.69 o 
   2   7  13     1570.92     1608.09     95.32 o 
   3   7  13      612.38      577.44     74.62 o 
  -3   8  13      381.42      278.60     86.45 o 
  -2   8  13       78.73      105.54     59.98 o 
  -1   8  13       36.47        8.49     46.73 o 
   0   8  13        5.17      -31.78     31.78 o 
   1   8  13       52.27       87.68     43.93 o 
   2   8  13       28.17      -12.46     51.97 o 
   3   8  13      120.31      117.83     70.62 o 
  -3   9  13      197.64      300.81     95.71 o 
  -2   9  13     1152.26     1196.35    166.61 o 
  -1   9  13      889.75     1030.10     69.23 o 
   0   9  13     2360.51     2417.48     94.83 o 
   1   9  13     1598.57     1815.09     93.20 o 
   2   9  13      906.19      882.50     79.60 o 
   3   9  13      347.95      373.10     81.63 o 
  -2  10  13       41.65        8.36     90.24 o 
  -1  10  13        2.73       -4.32     49.49 o 
   0  10  13       70.99        6.81     47.11 o 
   1  10  13        2.03      -18.49     48.55 o 
   2  10  13       62.73      122.23     62.97 o 
  -1  11  13     1150.62     1027.74     92.05 o 
   0  11  13      891.74      868.57     77.48 o 
   1  11  13      836.54      800.20     63.94 o 
   0  12  13       40.45       24.19     62.25 o 
  -4   0  14      241.24      110.05     78.64 o 
  -3   0  14      724.31      735.07     85.17 o 
  -2   0  14     1175.64     1208.78     90.08 o 
  -1   0  14     6984.28     7346.30    409.69 o 
   0   0  14     4555.31     4617.65    211.01 o 
   1   0  14     8677.92     8168.35   1267.90 o 
   2   0  14     3648.08     3509.20    222.06 o 
   3   0  14     1603.51     1711.07    137.07 o 
   4   0  14     1663.26     1970.29    175.49 o 
  -4   1  14      305.83      282.73     49.67 o 
  -3   1  14      223.62      231.21     30.33 o 
  -2   1  14      853.42      974.17     47.06 o 
  -1   1  14      296.31      315.66     33.86 o 
   0   1  14      209.80      306.26     18.13 o 
   1   1  14        1.25       37.29     23.80 o 
   2   1  14      436.90      450.40     37.23 o 
   3   1  14      869.40      924.63     62.05 o 
   4   1  14       12.55       32.23     58.81 o 
  -4   2  14     2754.67     2661.89    128.24 o 
  -3   2  14     5783.63     5356.08    202.55 o 
  -2   2  14        8.99       12.73     23.59 o 
  -1   2  14        8.94       41.06     21.05 o 
   0   2  14     2387.48     2656.71     81.71 o 
   1   2  14     2500.97     2283.70    146.61 o 
   2   2  14      972.77      940.13     49.64 o 
   3   2  14     1899.64     1877.22     88.34 o 
   4   2  14     1659.50     1808.55    120.16 o 
  -4   3  14      256.55      138.93     52.96 o 
  -3   3  14      189.58      214.07     37.19 o 
  -2   3  14      330.40      498.72     40.04 o 
  -1   3  14      352.21      514.50     31.09 o 
   0   3  14      456.86      620.63     27.04 o 
   1   3  14       61.42       83.82     37.73 o 
   2   3  14        9.88       67.79     31.69 o 
   3   3  14        1.85      -16.42     40.87 o 
   4   3  14      192.61      184.34    107.96 o 
  -4   4  14      794.50      931.91     70.09 o 
  -3   4  14      795.81      973.37     64.50 o 
  -2   4  14       50.50       20.62     56.48 o 
  -1   4  14      495.16      531.02     42.79 o 
   0   4  14      235.61      267.37     23.79 o 
   1   4  14      752.35      762.48     53.03 o 
   2   4  14     2044.48     1848.98     80.05 o 
   3   4  14     2678.38     2505.52    100.56 o 
   4   4  14     1109.46     1181.49     99.27 o 
  -4   5  14       12.95      -54.27     60.04 o 
  -3   5  14      476.31      566.90    132.14 o 
  -2   5  14      340.45      491.75     48.76 o 
  -1   5  14      228.16      310.03     31.55 o 
   0   5  14      202.52      280.13     36.09 o 
   1   5  14      707.79      954.20     68.53 o 
   2   5  14       86.81       27.09     35.92 o 
   3   5  14       95.15       17.81     47.18 o 
   4   5  14       70.52       44.32     64.84 o 
  -3   6  14      238.91      325.40     62.01 o 
  -2   6  14     3618.22     3366.93    178.74 o 
  -1   6  14      163.73      143.77     31.54 o 
   0   6  14      330.52      374.90     37.83 o 
   1   6  14     1825.22     1876.24    104.63 o 
   2   6  14     2318.42     2323.30    103.67 o 
   3   6  14     1014.03     1026.07     73.71 o 
  -3   7  14        2.20      153.72     93.63 o 
  -2   7  14       86.40      169.22     47.83 o 
  -1   7  14       33.01       66.67     35.10 o 
   0   7  14        9.84      -16.02     29.53 o 
   1   7  14       26.78      181.73     59.48 o 
   2   7  14       80.19       62.35     45.85 o 
   3   7  14       77.18      119.33     64.44 o 
  -3   8  14      362.39      427.54    117.61 o 
  -2   8  14      555.83      484.53     73.58 o 
  -1   8  14      406.11      363.25     40.72 o 
   0   8  14      750.31      907.37     74.98 o 
   1   8  14     1834.84     1913.29     85.04 o 
   2   8  14      653.67      724.32     69.74 o 
   3   8  14      635.15      668.91     83.85 o 
  -3   9  14        5.22      -57.67    118.25 o 
  -2   9  14       34.48       60.65     84.62 o 
  -1   9  14       24.93       66.99     42.46 o 
   0   9  14      293.49      342.34     42.38 o 
   1   9  14      250.83      348.00     63.87 o 
   2   9  14      307.60      313.48     63.44 o 
  -2  10  14       61.72      -38.96     91.14 o 
  -1  10  14       21.23       20.17     50.54 o 
   0  10  14       37.85        0.45     42.93 o 
   1  10  14      252.48      327.01    140.52 o 
   2  10  14      257.14      309.42     68.88 o 
  -1  11  14       47.50       71.64     66.18 o 
   0  11  14      153.03      108.11     67.65 o 
   1  11  14       16.78       59.72     52.52 o 
  -4   1  15     1521.40     1691.10     86.53 o 
  -3   1  15     2739.18     2500.81     92.03 o 
  -2   1  15     5710.12     5451.30    189.57 o 
  -1   1  15     8092.98     7489.81    358.80 o 
   0   1  15     9028.87     9287.47    314.13 o 
   1   1  15      789.63      811.80     82.07 o 
   2   1  15      161.89      165.55     32.97 o 
   3   1  15        3.50        5.95     41.85 o 
   4   1  15       86.54      110.75     70.88 o 
  -4   2  15      148.17      139.10     48.89 o 
  -3   2  15      331.52      348.85     44.67 o 
  -2   2  15     1027.02     1138.45     54.58 o 
  -1   2  15       49.44       28.99     20.69 o 
   0   2  15     2596.51     2858.30    101.53 o 
   1   2  15       54.03       67.81     27.16 o 
   2   2  15      121.72       93.81     24.45 o 
   3   2  15       64.38       89.99     42.99 o 
   4   2  15       37.85       54.30     62.42 o 
  -4   3  15      653.22      782.30     73.71 o 
  -3   3  15     2729.83     2613.79    108.76 o 
  -2   3  15     6478.15     6294.62    242.43 o 
  -1   3  15     5167.44     4903.12    165.07 o 
   0   3  15     2847.22     2880.73     92.75 o 
   1   3  15      562.21      510.60     57.80 o 
   2   3  15      428.47      465.16     40.11 o 
   3   3  15       38.47       19.42     43.91 o 
   4   3  15      527.27      536.70     80.77 o 
  -4   4  15       35.51      -25.48     51.18 o 
  -3   4  15      666.03      796.73    101.17 o 
  -2   4  15      778.40      751.18    110.58 o 
  -1   4  15      161.83      172.22     33.95 o 
   0   4  15       69.85       79.32     20.08 o 
   1   4  15      594.99      600.99    102.27 o 
   2   4  15      416.36      449.94     46.95 o 
   3   4  15      160.70      252.53     53.56 o 
   4   4  15      104.57       40.65     72.56 o 
  -4   5  15      582.34      801.92    137.56 o 
  -3   5  15     2319.99     2487.08    223.12 o 
  -2   5  15     2420.59     2512.04    115.61 o 
  -1   5  15     8868.67     8767.88    356.32 o 
   0   5  15     4212.86     4477.65    160.83 o 
   1   5  15     1767.73     1969.46    137.63 o 
   2   5  15      771.54      767.29     51.72 o 
   3   5  15       99.24       61.36     49.04 o 
   4   5  15       55.14       38.27     74.78 o 
  -3   6  15        7.42        5.69     65.10 o 
  -2   6  15     1063.05     1256.67     94.39 o 
  -1   6  15      555.63      597.93     43.88 o 
   0   6  15        0.22       22.40     22.33 o 
   1   6  15      170.68      253.90     45.07 o 
   2   6  15       60.26       95.76     42.16 o 
   3   6  15       99.94       94.15     57.19 o 
  -3   7  15     2060.73     2052.24    357.59 o 
  -2   7  15      835.47      985.47     73.05 o 
  -1   7  15     3759.00     3630.48    181.46 o 
   0   7  15      689.20      922.51     70.19 o 
   1   7  15      142.00      258.40    109.75 o 
   2   7  15      116.72       86.36     46.90 o 
   3   7  15       11.22       -6.27     64.21 o 
  -3   8  15       65.57       68.88    103.35 o 
  -2   8  15       12.76       -7.19     61.52 o 
  -1   8  15      296.79      211.88     51.30 o 
   0   8  15      335.64      357.15     41.70 o 
   1   8  15       10.76       13.36     38.23 o 
   2   8  15      254.37      326.08     79.76 o 
   3   8  15      252.25      250.28     75.45 o 
  -2   9  15     1966.64     1922.86    226.25 o 
  -1   9  15     2996.67     2821.37    167.77 o 
   0   9  15     1480.75     1550.50     93.31 o 
   1   9  15      610.11      686.72     71.69 o 
   2   9  15       82.55       -2.19     58.74 o 
  -2  10  15       45.43        5.10     95.12 o 
  -1  10  15        8.32        6.76     51.50 o 
   0  10  15       81.66       77.87     40.59 o 
   1  10  15       14.07      112.70     52.89 o 
   2  10  15        7.21      152.55     66.63 o 
  -1  11  15      469.11      422.79     95.52 o 
   0  11  15      295.53      292.13     55.47 o 
   1  11  15      470.91      477.87     66.60 o 
  -4   0  16     2031.59     1751.75    151.54 o 
  -3   0  16      101.16       73.88     59.11 o 
  -2   0  16     1155.59     1292.75    138.99 o 
  -1   0  16     3828.41     3706.90    259.90 o 
   0   0  16    10599.82    10850.36    571.68 o 
   1   0  16     5093.03     4668.59    270.76 o 
   2   0  16     4838.25     4274.01    388.85 o 
   3   0  16     1211.99     1353.58    127.54 o 
   4   0  16      300.47      271.74    110.95 o 
  -4   1  16      108.45       90.37     56.46 o 
  -3   1  16       34.21       53.59     28.60 o 
  -2   1  16       14.40       -3.86     23.49 o 
  -1   1  16      176.38      215.42     35.30 o 
   0   1  16      171.20      258.57     22.94 o 
   1   1  16        2.77       -5.89     29.07 o 
   2   1  16       13.50      -21.84     32.28 o 
   3   1  16        1.98      -21.22     43.72 o 
   4   1  16       14.71       46.72     74.60 o 
  -4   2  16      358.57      295.60     52.11 o 
  -3   2  16      489.88      493.02     57.78 o 
  -2   2  16     1208.82     1233.97     57.72 o 
  -1   2  16     2528.65     2353.03     82.36 o 
   0   2  16     3744.68     3551.00    144.47 o 
   1   2  16     4960.09     4798.21    209.35 o 
   2   2  16     4380.57     4084.84    146.73 o 
   3   2  16     1611.95     1777.20     89.98 o 
   4   2  16      945.80     1050.26     84.09 o 
  -4   3  16      273.82      226.94     60.73 o 
  -3   3  16      644.50      678.06     48.88 o 
  -2   3  16        0.37       51.50     30.71 o 
  -1   3  16      198.09      211.80     26.80 o 
   0   3  16        5.25        9.83     15.16 o 
   1   3  16       58.91       44.26     27.14 o 
   2   3  16        0.33        1.81     38.06 o 
   3   3  16       64.06       77.37     46.48 o 
   4   3  16       53.71       21.64     70.76 o 
  -4   4  16        3.87      -32.91     51.21 o 
  -3   4  16      710.41      681.06     81.87 o 
  -2   4  16      222.57      192.23     39.56 o 
  -1   4  16     2935.09     2959.99    130.78 o 
   0   4  16     7976.55     8460.18    263.70 o 
   1   4  16     6845.83     6804.19    314.32 o 
   2   4  16     2253.78     2268.08    102.68 o 
   3   4  16      703.39      782.22     57.27 o 
   4   4  16      753.78      864.16     93.65 o 
  -4   5  16       10.48       37.09     62.86 o 
  -3   5  16      428.67      218.88    114.00 o 
  -2   5  16     1049.45     1130.04     71.37 o 
  -1   5  16       14.21       50.82     35.33 o 
   0   5  16      116.01       70.12     33.15 o 
   1   5  16       38.89       75.38     31.52 o 
   2   5  16        9.26       46.08     39.76 o 
   3   5  16      298.73      231.57     53.86 o 
  -3   6  16      180.25      121.44     69.43 o 
  -2   6  16      770.97      879.91     66.77 o 
  -1   6  16     4818.53     4488.40    184.90 o 
   0   6  16     4733.34     4904.67    164.53 o 
   1   6  16     2403.27     2413.83     98.51 o 
   2   6  16     1697.04     1725.42     82.29 o 
   3   6  16      868.46      912.92     73.20 o 
  -3   7  16        3.74      164.94     95.84 o 
  -2   7  16       17.84       73.49     48.38 o 
  -1   7  16       10.60       85.59     36.51 o 
   0   7  16       75.30       47.17     34.56 o 
   1   7  16        4.19       -0.63     54.97 o 
   2   7  16      111.78       94.05     47.16 o 
   3   7  16        1.13      -66.74     66.74 o 
  -3   8  16      319.65      286.82    115.14 o 
  -2   8  16      195.14      162.43     68.29 o 
  -1   8  16      280.51      396.75     49.05 o 
   0   8  16       85.52      191.41     37.23 o 
   1   8  16     1662.29     1723.19     77.47 o 
   2   8  16     2047.48     1937.16    113.66 o 
   3   8  16      772.26      663.08     85.55 o 
  -2   9  16      226.84      217.00     90.96 o 
  -1   9  16       25.17       58.57     43.75 o 
   0   9  16       17.96       22.27     37.08 o 
   1   9  16      263.05      253.55     75.31 o 
   2   9  16        2.69       54.81     60.91 o 
  -2  10  16       19.41      -12.33     95.19 o 
  -1  10  16     1419.57     1286.18     95.15 o 
   0  10  16     1956.65     1876.83    100.51 o 
   1  10  16     2439.13     2394.73    153.89 o 
   2  10  16     1171.98     1044.03     88.21 o 
  -1  11  16        8.56       86.87     88.03 o 
   0  11  16      214.71      106.79     53.08 o 
   1  11  16       24.41       -8.96     65.95 o 
  -4   1  17      966.86      981.48     82.00 o 
  -3   1  17     2162.25     2044.19     79.75 o 
  -2   1  17     4177.24     3847.98    138.12 o 
  -1   1  17      704.83      671.63     65.80 o 
   0   1  17     2474.37     2543.36     91.70 o 
   1   1  17     1861.16     1836.66     93.77 o 
   2   1  17     1397.31     1480.23     86.66 o 
   3   1  17      820.69      811.01     62.73 o 
   4   1  17      582.11      640.29     89.46 o 
  -4   2  17        0.47       18.71     56.30 o 
  -3   2  17     1344.66     1380.83     73.22 o 
  -2   2  17       25.18        3.22     25.84 o 
  -1   2  17        0.52       50.82     35.71 o 
   0   2  17       47.38      108.48     18.86 o 
   1   2  17       11.26       93.26     27.47 o 
   2   2  17        2.56       13.31     38.38 o 
   3   2  17       14.86        3.62     45.06 o 
   4   2  17      120.11       69.03     65.43 o 
  -4   3  17      939.71      935.50     93.36 o 
  -3   3  17     2174.37     2108.35     97.37 o 
  -2   3  17     4898.84     4847.32    190.80 o 
  -1   3  17      572.45      656.64     41.76 o 
   0   3  17      326.15      384.40     32.84 o 
   1   3  17       30.35       36.89     31.18 o 
   2   3  17      261.38      351.45     74.77 o 
   3   3  17      490.90      492.63     56.22 o 
   4   3  17     1083.61     1195.27    112.27 o 
  -4   4  17        0.08      -45.03     59.88 o 
  -3   4  17        8.33       74.03     51.56 o 
  -2   4  17     2498.14     2348.34    148.24 o 
  -1   4  17       23.92       62.65     33.80 o 
   0   4  17       92.95      153.94     24.17 o 
   1   4  17      225.27      289.77     41.15 o 
   2   4  17        6.66       47.73     38.04 o 
   3   4  17       30.72       19.58     48.51 o 
   4   4  17       12.94      -46.13     73.89 o 
  -3   5  17     2053.01     1932.77    175.93 o 
  -2   5  17      690.91      733.59     60.40 o 
  -1   5  17     1098.96     1240.07     72.62 o 
   0   5  17       24.04       68.58     26.34 o 
   1   5  17      494.40      632.34     54.61 o 
   2   5  17      439.84      425.68     50.97 o 
   3   5  17      518.87      490.59     60.39 o 
  -3   6  17        7.90      -55.69     55.69 o 
  -2   6  17      193.66      274.04     50.20 o 
  -1   6  17     2371.92     2410.47    108.13 o 
   0   6  17      100.83      199.81     30.53 o 
   1   6  17       94.14      186.23     37.10 o 
   2   6  17      719.05      649.22     58.57 o 
   3   6  17       27.57       80.04     55.68 o 
  -3   7  17      987.48     1023.32    132.33 o 
  -2   7  17      516.82      569.91     62.38 o 
  -1   7  17     3354.59     3008.31    134.23 o 
   0   7  17      395.04      416.10     43.17 o 
   1   7  17       17.82      105.39     82.10 o 
   2   7  17      649.31      687.04     60.49 o 
   3   7  17      709.08      791.77     86.14 o 
  -3   8  17        0.21     -106.63    106.63 o 
  -2   8  17       12.71      -62.36     62.36 o 
  -1   8  17      941.07      871.07     73.86 o 
   0   8  17      620.25      776.53     50.72 o 
   1   8  17        3.11       62.68     67.39 o 
   2   8  17        9.26      -12.54     68.39 o 
   3   8  17      129.96      187.67     76.10 o 
  -2   9  17     1411.58     1343.93    127.93 o 
  -1   9  17      485.39      526.49     79.23 o 
   0   9  17      169.59      198.57     40.46 o 
   1   9  17       35.40       -3.29     51.38 o 
   2   9  17      381.95      323.86     67.66 o 
  -2  10  17       39.09       19.36     97.33 o 
  -1  10  17       40.26      125.29     67.37 o 
   0  10  17      147.48      168.35     43.02 o 
   1  10  17      978.51      786.95    140.69 o 
   2  10  17       73.01       78.59     79.75 o 
  -1  11  17       22.23       57.41     89.31 o 
   0  11  17       41.07       10.31     53.32 o 
   1  11  17       50.18       22.56     59.27 o 
  -4   0  18      471.07      455.39     94.13 o 
  -3   0  18     3334.27     3259.77    211.35 o 
  -2   0  18     4301.72     3884.05    234.14 o 
  -1   0  18     6416.68     5908.23    334.56 o 
   0   0  18     5338.28     4777.88    259.45 o 
   1   0  18     3479.08     3273.49    197.02 o 
   2   0  18      613.81      662.93     99.58 o 
   3   0  18      267.00      229.91     85.53 o 
   4   0  18        5.56       14.12    110.26 o 
  -4   1  18        2.52       72.84     57.67 o 
  -3   1  18       95.65       73.62     29.81 o 
  -2   1  18       70.70       45.19     27.48 o 
  -1   1  18        3.12       14.50     24.91 o 
   0   1  18        2.30       43.47     16.67 o 
   1   1  18       57.03       87.08     32.09 o 
   2   1  18      265.58      266.78     79.47 o 
   3   1  18      104.11      121.89     57.32 o 
   4   1  18        0.06       12.90     77.18 o 
  -4   2  18      224.39      205.02     61.74 o 
  -3   2  18      805.17      909.72     59.83 o 
  -2   2  18     1458.13     1512.18     67.43 o 
  -1   2  18     7672.83     7546.51    243.93 o 
   0   2  18     9286.70     9068.35    320.50 o 
   1   2  18     6600.76     6623.90    245.44 o 
   2   2  18     1621.41     1570.67     91.03 o 
   3   2  18      210.54      189.02     50.92 o 
   4   2  18       10.05      -70.47     70.47 o 
  -4   3  18       16.64       13.68     52.48 o 
  -3   3  18       37.97       13.96     36.51 o 
  -2   3  18       20.00      -13.52     30.89 o 
  -1   3  18       70.26      102.03     22.18 o 
   0   3  18       94.22      111.57     31.38 o 
   1   3  18      164.40      219.89     62.13 o 
   2   3  18        7.43        2.30     40.91 o 
   3   3  18       20.30       43.29     47.69 o 
   4   3  18       26.78      -18.13     73.92 o 
  -4   4  18      552.05      453.31     87.20 o 
  -3   4  18     2077.01     2122.55    140.37 o 
  -2   4  18     4713.92     4640.39    173.00 o 
  -1   4  18     5858.07     5698.57    237.40 o 
   0   4  18     5757.51     5861.47    205.70 o 
   1   4  18     1549.04     1660.07     78.29 o 
   2   4  18      786.04      855.04     62.00 o 
   3   4  18      367.92      385.97     56.78 o 
  -3   5  18       49.35      -45.47    109.68 o 
  -2   5  18       59.20       71.43     43.46 o 
  -1   5  18      124.91      155.79     40.34 o 
   0   5  18       26.51       21.23     25.84 o 
   1   5  18        6.56       -7.53     32.14 o 
   2   5  18        0.19       15.76     41.95 o 
   3   5  18       16.19       28.39     52.45 o 
  -3   6  18      977.17     1093.78    139.67 o 
  -2   6  18     1849.94     1965.22    106.24 o 
  -1   6  18      538.44      650.30     58.25 o 
   0   6  18     4872.98     4924.29    164.65 o 
   1   6  18     1845.46     1900.66    118.00 o 
   2   6  18     1443.26     1507.79     86.43 o 
   3   6  18      554.49      581.33     68.11 o 
  -3   7  18      308.78      148.38    101.60 o 
  -2   7  18      361.69      358.01     58.21 o 
  -1   7  18      702.24      720.33     57.65 o 
   0   7  18       72.22       55.76     33.91 o 
   1   7  18        0.49      -10.94     37.78 o 
   2   7  18       12.97       13.62     56.25 o 
   3   7  18       61.18      107.15     72.15 o 
  -3   8  18      494.77      321.62    124.79 o 
  -2   8  18     1276.49     1282.98    105.14 o 
  -1   8  18     2697.27     2643.42    125.64 o 
   0   8  18     5966.38     6257.00    210.00 o 
   1   8  18     1748.58     1742.26     96.61 o 
   2   8  18      344.82      409.48     69.94 o 
  -2   9  18        1.43      -49.07     85.75 o 
  -1   9  18       11.51       70.12     73.60 o 
   0   9  18      390.11      384.61     43.23 o 
   1   9  18       73.15      -46.03     87.46 o 
   2   9  18       52.57       95.77     67.71 o 
  -1  10  18     1505.77     1385.70    148.21 o 
   0  10  18      479.14      552.96     49.81 o 
   1  10  18       43.62       47.45     75.87 o 
   0  11  18        0.67      -40.96     63.51 o 
  -4   1  19      745.02      762.75     77.37 o 
  -3   1  19      430.25      430.10     37.85 o 
  -2   1  19        3.30      -27.76     27.76 o 
  -1   1  19      620.41      614.32     58.72 o 
   0   1  19      720.44      741.90     38.64 o 
   1   1  19     2836.06     2677.04    133.99 o 
   2   1  19     3394.01     3318.63    342.97 o 
   3   1  19     2062.51     1825.27    110.55 o 
   4   1  19      707.77      784.28     96.13 o 
  -4   2  19       93.93       49.09     61.02 o 
  -3   2  19      150.10      123.04     39.92 o 
  -2   2  19      119.05      147.18     36.01 o 
  -1   2  19       43.79       95.83     24.00 o 
   0   2  19      145.99      218.67     27.21 o 
   1   2  19       39.07      112.15     36.69 o 
   2   2  19       29.61       35.65     41.83 o 
   3   2  19        6.94       28.20     48.94 o 
   4   2  19        0.31      -21.49     74.79 o 
  -4   3  19      569.77      707.40    122.25 o 
  -3   3  19       39.18       19.39     36.84 o 
  -2   3  19      727.56      696.88     51.65 o 
  -1   3  19       62.38       51.74     24.84 o 
   0   3  19     3280.05     3349.54    137.27 o 
   1   3  19     3316.13     3311.60    136.68 o 
   2   3  19     3151.39     2864.13    140.01 o 
   3   3  19      834.59      935.88     69.00 o 
   4   3  19      242.06      324.68    143.20 o 
  -3   4  19       75.38      106.29     46.88 o 
  -2   4  19      588.81      653.00     58.20 o 
  -1   4  19     1236.81     1343.79     64.71 o 
   0   4  19        5.34       -5.49     25.04 o 
   1   4  19       11.16        7.63     32.21 o 
   2   4  19       58.19       33.03     46.76 o 
   3   4  19       27.95       21.84     50.18 o 
  -3   5  19       38.97      -22.19     66.74 o 
  -2   5  19      452.27      497.10     64.74 o 
  -1   5  19       30.53       40.35     39.32 o 
   0   5  19     1648.04     1676.45     72.33 o 
   1   5  19     3183.16     3162.73    170.58 o 
   2   5  19     2374.56     2290.47    141.94 o 
   3   5  19     1120.52     1212.59     81.49 o 
  -3   6  19       39.70      114.32     84.97 o 
  -2   6  19      531.69      635.23     63.85 o 
  -1   6  19       18.09       33.40     43.18 o 
   0   6  19      192.43      249.29     33.21 o 
   1   6  19       18.85      -17.68     35.40 o 
   2   6  19        5.82       81.89     47.42 o 
   3   6  19        2.23      -22.61     57.49 o 
  -3   7  19      168.75      242.44     91.16 o 
  -2   7  19       60.22       94.37     54.07 o 
  -1   7  19      264.68      285.31     43.46 o 
   0   7  19      684.53      832.66     53.33 o 
   1   7  19      732.46      772.80    126.85 o 
   2   7  19     1181.39     1169.58     87.56 o 
   3   7  19      658.00      678.90     87.17 o 
  -2   8  19        8.34        7.66     69.89 o 
  -1   8  19       15.50       58.09     42.82 o 
   0   8  19      354.50      525.46     44.53 o 
   1   8  19      182.60      161.79     47.17 o 
   2   8  19        0.33       -3.58     62.81 o 
  -2   9  19      109.25       31.93     90.60 o 
  -1   9  19      268.76      270.45     80.88 o 
   0   9  19      587.94      579.12     46.82 o 
   1   9  19      145.62      140.51     77.49 o 
   2   9  19     1074.11     1117.97     95.17 o 
  -1  10  19       37.66       83.79     69.90 o 
   0  10  19      152.42      242.13     48.66 o 
   1  10  19      187.72      188.23     73.81 o 
  -4   0  20     2481.80     2115.69    173.77 o 
  -3   0  20     2269.60     2351.39    168.17 o 
  -2   0  20     5005.55     4714.72    278.42 o 
  -1   0  20     3373.95     3169.08    189.96 o 
   0   0  20     1055.61      970.62     95.20 o 
   1   0  20     4916.18     5047.25    388.05 o 
   2   0  20      197.79      277.42    130.47 o 
   3   0  20      121.93      119.11     86.54 o 
   4   0  20      280.48       91.57    117.45 o 
  -4   1  20       50.50      -47.43     58.90 o 
  -3   1  20        3.16      -28.58     43.80 o 
  -2   1  20      133.06       89.99     30.07 o 
  -1   1  20      432.54      447.92     38.87 o 
   0   1  20      164.80      204.08     23.59 o 
   1   1  20      107.18      181.92     40.97 o 
   2   1  20       63.33      168.26     78.75 o 
   3   1  20        2.70        9.80     59.84 o 
   4   1  20        1.15       64.98     83.44 o 
  -4   2  20     1748.72     1816.82    163.29 o 
  -3   2  20     1561.44     1621.79     76.61 o 
  -2   2  20     4102.35     3869.44    145.03 o 
  -1   2  20     6877.43     6646.33    217.61 o 
   0   2  20     1325.51     1287.42     62.89 o 
   1   2  20      769.33      869.71     63.49 o 
   2   2  20      364.03      362.99     59.68 o 
   3   2  20      189.82      153.44     52.08 o 
  -4   3  20       36.93      -16.61     63.44 o 
  -3   3  20        3.92       13.93     42.03 o 
  -2   3  20      596.46      662.37     52.92 o 
  -1   3  20     1084.80     1210.99     53.25 o 
   0   3  20       18.48       26.97     23.77 o 
   1   3  20       53.83      106.36     35.75 o 
   2   3  20       37.56      128.74     47.14 o 
   3   3  20        6.24      -16.88     51.01 o 
  -3   4  20     1707.85     1757.72    104.70 o 
  -2   4  20     1822.87     1930.53     81.46 o 
  -1   4  20     2437.95     2442.60    110.50 o 
   0   4  20     2077.99     2020.83    110.08 o 
   1   4  20      489.02      467.43     58.47 o 
   2   4  20        4.16       15.88     52.20 o 
   3   4  20        2.37       11.77     53.23 o 
  -3   5  20        3.88      -74.96    100.72 o 
  -2   5  20      174.07      217.50     57.20 o 
  -1   5  20      311.35      327.20     47.53 o 
   0   5  20      206.80      259.48     37.38 o 
   1   5  20      144.57      132.34     52.29 o 
   2   5  20       71.04       94.11     46.26 o 
   3   5  20      125.13      253.13     68.57 o 
  -3   6  20     3037.65     2854.73    239.71 o 
  -2   6  20     4164.21     3740.30    167.64 o 
  -1   6  20     1109.17     1426.43    103.80 o 
   0   6  20     2888.55     3074.78    127.47 o 
   1   6  20      166.01      142.88     50.51 o 
   2   6  20      103.13       63.82     49.87 o 
   3   6  20      157.54      181.88     62.06 o 
  -3   7  20      273.73      302.97    101.44 o 
  -2   7  20       24.54       45.41     55.49 o 
  -1   7  20       79.56      106.49     51.00 o 
   0   7  20      195.71      221.81     37.15 o 
   1   7  20      116.81       88.46     77.42 o 
   2   7  20        0.27       16.91     75.03 o 
   3   7  20       47.48       -1.32     73.89 o 
  -2   8  20     1120.48     1174.15    104.37 o 
  -1   8  20      975.19     1103.38     93.96 o 
   0   8  20     1278.03     1275.73     69.64 o 
   1   8  20        6.99      -42.46     54.56 o 
   2   8  20        5.74      -39.38     64.17 o 
  -2   9  20        0.17      -85.39     91.72 o 
  -1   9  20        0.38       41.63     77.24 o 
   0   9  20     1136.02     1116.12     66.71 o 
   1   9  20      100.33       73.49     75.96 o 
   2   9  20       37.44       37.09     70.48 o 
  -1  10  20      817.23      809.43     89.31 o 
   0  10  20      691.01      682.38     68.27 o 
   1  10  20      227.58      183.64     77.42 o 
  -4   1  21       43.82       14.81     62.07 o 
  -3   1  21      117.38       69.84     48.42 o 
  -2   1  21     1304.44     1411.75     66.94 o 
  -1   1  21     2507.17     2338.92     92.67 o 
   0   1  21     7652.52     7261.02    272.24 o 
   1   1  21     4804.56     4624.96    217.54 o 
   2   1  21     2603.08     2801.45    198.43 o 
   3   1  21      610.50      651.22     77.35 o 
  -4   2  21        2.87      158.44     82.35 o 
  -3   2  21        3.97        4.08     36.68 o 
  -2   2  21       24.36      -16.28     30.71 o 
  -1   2  21      654.20      822.01     43.43 o 
   0   2  21        5.65      -12.67     24.60 o 
   1   2  21        1.00       18.53     37.83 o 
   2   2  21        5.32       72.85     79.34 o 
   3   2  21       32.48       95.83     64.05 o 
  -3   3  21      865.06      834.15     66.93 o 
  -2   3  21     1988.22     1979.61     81.76 o 
  -1   3  21     1433.92     1534.04     63.93 o 
   0   3  21     4376.17     4137.10    164.54 o 
   1   3  21     4253.90     4241.01    165.54 o 
   2   3  21     2835.81     2909.86    131.41 o 
   3   3  21     1401.32     1372.10     85.31 o 
  -3   4  21        8.55        0.90     48.37 o 
  -2   4  21       49.15       56.77     35.06 o 
  -1   4  21       82.47      174.66     36.63 o 
   0   4  21      349.43      467.20     58.04 o 
   1   4  21      229.24      207.89     39.99 o 
   2   4  21        1.11       10.43     45.28 o 
   3   4  21        0.05        3.71     55.09 o 
  -3   5  21      249.64      180.10     74.27 o 
  -2   5  21     1615.72     1685.16    111.91 o 
  -1   5  21     2668.15     2685.25    125.33 o 
   0   5  21     1650.91     1725.70     84.37 o 
   1   5  21     3803.11     3733.10    169.61 o 
   2   5  21     1000.58     1024.70     93.32 o 
   3   5  21      586.86      496.97     76.85 o 
  -3   6  21      296.23      359.97     68.19 o 
  -2   6  21      812.52      827.56     72.31 o 
  -1   6  21      204.44      207.05     51.16 o 
   0   6  21      731.36      770.34     57.49 o 
   1   6  21        2.12      -31.51     37.81 o 
   2   6  21        1.84      -11.26     49.76 o 
   3   6  21       46.32      -28.28     69.19 o 
  -3   7  21       13.69       36.93     96.15 o 
  -2   7  21      585.27      604.95     70.22 o 
  -1   7  21     2121.16     2207.35    134.10 o 
   0   7  21     1885.70     2045.42     88.94 o 
   1   7  21     4138.29     4276.05    216.94 o 
   2   7  21      874.89      913.23     95.12 o 
  -2   8  21       45.29       90.45     74.38 o 
  -1   8  21      138.29       30.57     56.10 o 
   0   8  21        1.01        8.69     38.81 o 
   1   8  21       74.11      -43.06     54.35 o 
   2   8  21       38.01        2.28     66.88 o 
  -2   9  21      172.91      191.39     98.60 o 
  -1   9  21      158.05      192.73     81.44 o 
   0   9  21     1327.39     1445.99     95.72 o 
   1   9  21     1908.60     2071.70    122.77 o 
   2   9  21      529.47      460.26     78.15 o 
  -1  10  21       60.11      144.63     74.70 o 
   0  10  21        9.72       -2.15     56.95 o 
   1  10  21       60.64       35.55     86.36 o 
  -3   0  22      652.90      929.64    119.36 o 
  -2   0  22      985.36      946.19     90.01 o 
  -1   0  22      191.73      274.36     46.18 o 
   0   0  22      104.08      112.64     33.02 o 
   1   0  22      405.74      423.43     90.96 o 
   2   0  22      946.51      985.42    203.91 o 
   3   0  22     1997.28     1779.48    161.34 o 
  -3   1  22      121.06      123.36     49.58 o 
  -2   1  22       57.48        7.51     31.22 o 
  -1   1  22      171.56      185.80     28.95 o 
   0   1  22       33.29       76.95     23.43 o 
   1   1  22       26.39       29.23     40.52 o 
   2   1  22       63.32      137.76     73.30 o 
   3   1  22       57.68       -9.07     64.51 o 
  -3   2  22     1938.48     1969.82     98.15 o 
  -2   2  22      815.55      789.62     50.44 o 
  -1   2  22      175.75      216.34     33.15 o 
   0   2  22      581.28      684.29     44.73 o 
   1   2  22     1388.15     1456.24     86.02 o 
   2   2  22     1287.11     1312.02    120.08 o 
   3   2  22     1072.21     1084.30    102.41 o 
  -3   3  22        6.28       51.81     47.50 o 
  -2   3  22      239.57      300.91     41.31 o 
  -1   3  22      135.96       92.59     27.67 o 
   0   3  22       29.52       70.67     28.35 o 
   1   3  22      500.54      531.63     57.51 o 
   2   3  22       33.94       57.58     64.18 o 
   3   3  22       26.41       23.67     55.87 o 
  -3   4  22      990.16     1098.20    108.92 o 
  -2   4  22      705.58      802.70     53.40 o 
  -1   4  22     2882.79     2665.03    119.40 o 
   0   4  22      197.39      181.59     50.93 o 
   1   4  22      994.25     1108.38     64.65 o 
   2   4  22     1645.43     1345.08    156.85 o 
   3   4  22     1114.42     1126.26     92.15 o 
  -3   5  22       96.95       81.51     82.18 o 
  -2   5  22        7.31       14.38     56.50 o 
  -1   5  22     1243.49     1504.13     87.34 o 
   0   5  22      558.17      623.89     68.19 o 
   1   5  22      201.68      191.77     80.67 o 
   2   5  22      172.97      104.19     51.72 o 
   3   5  22        7.00        7.91     66.11 o 
  -3   6  22      739.79      742.18     80.24 o 
  -2   6  22       25.69       33.16     53.19 o 
  -1   6  22       17.77       27.22     49.17 o 
   0   6  22        0.71        0.79     35.64 o 
   1   6  22       30.86      -12.85     42.02 o 
   2   6  22      602.12      613.93     60.56 o 
   3   6  22      816.60      827.02     90.19 o 
  -2   7  22        0.04       12.80     58.52 o 
  -1   7  22       49.05       56.49     53.10 o 
   0   7  22      163.00      167.68     38.01 o 
   1   7  22       91.06      154.60     68.75 o 
   2   7  22        0.21       55.69     62.52 o 
  -2   8  22      519.66      577.19     89.75 o 
  -1   8  22       13.42       14.59     56.81 o 
   0   8  22      154.45      134.00     44.66 o 
   1   8  22      225.04      193.20     61.05 o 
   2   8  22       73.12      129.99     61.64 o 
  -1   9  22      155.59      121.28     81.38 o 
   0   9  22        7.40       54.16     52.43 o 
   1   9  22        8.53       65.49     84.86 o 
   0  10  22       49.82       41.20     58.30 o 
  -3   1  23     2577.23     2609.47    130.42 o 
  -2   1  23     2720.14     2698.62    105.96 o 
  -1   1  23     5692.44     5391.05    180.77 o 
   0   1  23     3242.11     3030.10    114.80 o 
   1   1  23     1317.14     1385.56     88.08 o 
   2   1  23     2149.30     2085.68    176.05 o 
   3   1  23        5.28      -19.53     67.45 o 
  -3   2  23      208.88      110.75     50.87 o 
  -2   2  23      158.50       75.03     34.58 o 
  -1   2  23        5.01       28.86     34.96 o 
   0   2  23     2133.67     2109.84     94.88 o 
   1   2  23        9.42       35.77     42.51 o 
   2   2  23      390.73      336.72     85.04 o 
   3   2  23      180.39       91.16     68.17 o 
  -3   3  23     2605.04     2496.96    116.57 o 
  -2   3  23     2379.82     2363.05     90.27 o 
  -1   3  23     2842.96     2806.63    111.39 o 
   0   3  23     4985.56     4840.40    191.74 o 
   1   3  23     2604.87     2703.97    134.37 o 
   2   3  23      280.67      300.31     68.68 o 
   3   3  23       18.93       -5.38     56.78 o 
  -3   4  23       36.84       -0.24     62.12 o 
  -2   4  23      144.25      180.73     40.32 o 
  -1   4  23     2634.31     2374.46    111.29 o 
   0   4  23      132.04      143.65     48.84 o 
   1   4  23      103.70      179.75     41.49 o 
   2   4  23      288.56      266.92     54.13 o 
   3   4  23      101.56       99.34     67.42 o 
  -3   5  23      722.19      808.57     77.03 o 
  -2   5  23     2441.92     2170.14    131.86 o 
  -1   5  23     3497.92     3488.63    178.62 o 
   0   5  23     2111.13     2090.78    118.81 o 
   1   5  23     2838.41     2811.81    128.09 o 
   2   5  23      253.26      196.55     55.46 o 
   3   5  23        0.78      -51.25     67.92 o 
  -3   6  23        9.31        4.26     59.30 o 
  -2   6  23      926.20      828.98     75.36 o 
  -1   6  23       32.59       17.86     50.33 o 
   0   6  23      174.07      188.32     40.56 o 
   1   6  23      220.32      166.27     48.30 o 
   2   6  23       10.71       -2.83     49.56 o 
  -2   7  23     3137.04     2870.51    141.94 o 
  -1   7  23     2266.42     2301.72    136.12 o 
   0   7  23      406.89      457.36     49.42 o 
   1   7  23     1426.96     1483.28    155.04 o 
   2   7  23      247.26      220.45     59.94 o 
  -2   8  23      166.23      149.63     79.48 o 
  -1   8  23       22.28       42.40     59.95 o 
   0   8  23        0.02       24.58     43.19 o 
   1   8  23      202.40      157.81     68.35 o 
   2   8  23       37.40       13.51     60.73 o 
  -1   9  23      999.42     1036.26    101.93 o 
   0   9  23     1332.37     1288.30    127.98 o 
   1   9  23      949.15      866.75     69.38 o 
  -3   0  24      155.85       62.50     76.04 o 
  -2   0  24       81.98       50.07     56.57 o 
  -1   0  24      697.50      820.75     63.94 o 
   0   0  24     6488.96     5735.68    315.40 o 
   1   0  24    13722.75    12529.50    684.30 o 
   2   0  24     4138.91     4103.71    535.30 o 
   3   0  24     1288.46     1127.64    140.70 o 
  -3   1  24       12.51       33.95     51.42 o 
  -2   1  24       80.73       65.77     36.24 o 
  -1   1  24      183.89      239.84     31.75 o 
   0   1  24      212.84      265.15     31.65 o 
   1   1  24       85.41       76.43     45.50 o 
   2   1  24       28.69       20.77     58.13 o 
   3   1  24       97.08       29.23     70.64 o 
  -3   2  24       31.99       -8.83     53.17 o 
  -2   2  24      481.88      430.14     59.42 o 
  -1   2  24      374.19      411.09     49.25 o 
   0   2  24       30.22       79.48     31.96 o 
   1   2  24     1075.37     1227.27     83.16 o 
   2   2  24      797.07      955.42    132.21 o 
   3   2  24     1467.35     1271.48    102.66 o 
  -3   3  24       52.32      -12.73     69.81 o 
  -2   3  24       49.88       38.45     35.55 o 
  -1   3  24        5.63       -1.91     31.07 o 
   0   3  24       73.62      125.57     31.52 o 
   1   3  24      384.46      446.91     59.63 o 
   2   3  24       28.05      -21.29     59.13 o 
   3   3  24       46.03       51.59     73.15 o 
  -3   4  24      204.95      122.92     49.38 o 
  -2   4  24     1249.76     1276.81     67.73 o 
  -1   4  24     2866.90     2720.97    124.37 o 
   0   4  24     1784.80     1876.35    107.03 o 
   1   4  24     2017.98     2031.72    111.16 o 
   2   4  24     2314.42     2049.46    124.17 o 
   3   4  24     1486.56     1353.37    103.33 o 
  -3   5  24       29.46       22.06     58.56 o 
  -2   5  24        3.52        0.64     59.87 o 
  -1   5  24       93.66       54.58     49.10 o 
   0   5  24        4.91       -2.58     52.99 o 
   1   5  24      164.04      174.49     48.66 o 
   2   5  24      328.90      245.22     52.54 o 
   3   5  24        5.92      -71.14     71.14 o 
  -2   6  24      206.05      219.72     70.06 o 
  -1   6  24       80.81      160.47     55.49 o 
   0   6  24     1673.86     1839.15    121.43 o 
   1   6  24     1485.23     1562.69     87.24 o 
   2   6  24     2384.82     2117.61    104.66 o 
  -2   7  24        3.42       70.36     62.94 o 
  -1   7  24       38.35       79.61     58.14 o 
   0   7  24       43.63       33.63     41.93 o 
   1   7  24      100.97       98.08     47.65 o 
   2   7  24        7.57      -23.39     55.75 o 
  -2   8  24      137.63      108.22     80.88 o 
  -1   8  24      341.48      383.17     67.79 o 
   0   8  24      453.35      549.78     71.76 o 
   1   8  24      805.99      833.04     87.85 o 
  -1   9  24      110.49      123.85     77.28 o 
   0   9  24        0.42       27.29     54.31 o 
   1   9  24        1.10      -15.72     65.43 o 
  -3   1  25     4033.14     3840.48    176.72 o 
  -2   1  25     1891.99     2050.20     88.64 o 
  -1   1  25     2077.27     1980.34     80.58 o 
   0   1  25      350.25      447.66     39.14 o 
   1   1  25        0.69      -10.21     44.55 o 
   2   1  25       35.88      -25.55     58.27 o 
   3   1  25      387.71      334.63     80.02 o 
  -3   2  25       91.70       57.38     57.10 o 
  -2   2  25       34.51        5.52     34.52 o 
  -1   2  25      882.16      891.60     61.37 o 
   0   2  25      869.34     1015.44     62.31 o 
   1   2  25        2.55       44.38     46.03 o 
   2   2  25      998.12     1063.74     93.43 o 
   3   2  25      172.36      118.08     76.72 o 
  -3   3  25     1896.82     1894.57    112.69 o 
  -2   3  25     1592.24     1715.86     76.99 o 
  -1   3  25     1270.28     1357.02     65.18 o 
   0   3  25     2000.63     1914.78     90.27 o 
   1   3  25      110.22      162.78     52.35 o 
   2   3  25      293.07      239.72    130.66 o 
   3   3  25      635.49      588.72     87.65 o 
  -3   4  25       19.21        6.18     65.43 o 
  -2   4  25       20.60        4.99     39.04 o 
  -1   4  25      223.62      225.56     45.06 o 
   0   4  25     1818.49     1898.18    110.67 o 
   1   4  25      123.75      142.36     55.38 o 
   2   4  25      290.90      338.61     53.61 o 
   3   4  25      407.38      271.23     75.43 o 
  -3   5  25     2432.51     2434.80    174.35 o 
  -2   5  25     2066.39     2011.71    130.36 o 
  -1   5  25      582.08      667.33     66.62 o 
   0   5  25      500.24      673.20    134.65 o 
   1   5  25        4.57      -45.46     45.46 o 
   2   5  25        1.29      -24.96     49.58 o 
  -2   6  25      411.79      486.80     78.38 o 
  -1   6  25       61.70       88.47     56.17 o 
   0   6  25      189.57      264.73     60.08 o 
   1   6  25        0.07       59.64     47.57 o 
   2   6  25        0.05       68.17     57.55 o 
  -2   7  25     1492.36     1669.71    127.56 o 
  -1   7  25      610.73      785.53     77.91 o 
   0   7  25      380.38      414.29     51.35 o 
   1   7  25       11.16       60.38     48.51 o 
   2   7  25        0.99       24.19     59.75 o 
  -1   8  25       85.66      103.71     64.38 o 
   0   8  25      145.59       71.85     78.83 o 
   1   8  25       32.16       14.51     46.68 o 
   0   9  25      211.95      146.29     57.74 o 
  -3   0  26     1411.98     1382.41    134.06 o 
  -2   0  26     4013.55     3423.90    218.65 o 
  -1   0  26     2409.72     2213.37    120.99 o 
   0   0  26     1873.43     1679.55    140.58 o 
   1   0  26       46.53       84.51     87.51 o 
   2   0  26       44.21      -24.98    139.80 o 
   3   0  26     1302.93     1181.10    148.68 o 
  -3   1  26       46.25       30.81     55.25 o 
  -2   1  26      612.97      493.10     47.56 o 
  -1   1  26      227.22      244.44     35.14 o 
   0   1  26      123.09      155.60     39.46 o 
   1   1  26      395.58      374.59     58.55 o 
   2   1  26      124.19      120.48     65.94 o 
   3   1  26        4.38       42.41     77.03 o 
  -3   2  26      514.45      470.99     69.48 o 
  -2   2  26     1905.98     1767.54     86.01 o 
  -1   2  26     3315.59     3506.67    138.46 o 
   0   2  26     6036.44     5867.56    228.58 o 
   1   2  26     6502.23     6310.87    272.51 o 
   2   2  26     3638.43     3426.91    197.44 o 
   3   2  26      733.78      695.86     92.72 o 
  -3   3  26       30.59       -5.47     88.74 o 
  -2   3  26       15.13       19.59     37.38 o 
  -1   3  26      293.60      258.70     38.45 o 
   0   3  26      172.25      260.00     40.62 o 
   1   3  26      648.06      739.93     70.79 o 
   2   3  26      244.82      183.71     70.14 o 
   3   3  26       30.21      -16.32     76.59 o 
  -3   4  26      569.85      590.83     61.53 o 
  -2   4  26      885.06      862.10     58.60 o 
  -1   4  26     1614.45     1635.82     83.84 o 
   0   4  26     1400.39     1600.06    129.59 o 
   1   4  26     2078.35     2166.91    119.41 o 
   2   4  26     1547.64     1531.77    151.72 o 
  -2   5  26       20.88      121.97     69.12 o 
  -1   5  26        0.74       76.87     52.92 o 
   0   5  26      814.74      850.34     78.48 o 
   1   5  26      255.19      273.74     72.49 o 
   2   5  26      125.20       38.24     53.11 o 
  -2   6  26     1213.45     1283.03    105.19 o 
  -1   6  26     3786.72     3596.85    187.29 o 
   0   6  26     2600.51     2555.47    123.99 o 
   1   6  26      604.82      685.72     70.39 o 
   2   6  26     1183.07     1036.92     81.50 o 
  -2   7  26       74.34      151.39     68.41 o 
  -1   7  26       28.66       73.81     61.06 o 
   0   7  26        8.84       36.47     60.13 o 
   1   7  26      152.36      123.86     50.48 o 
   2   7  26       33.90       66.04     63.09 o 
  -1   8  26     1804.73     1939.91    163.06 o 
   0   8  26      807.50      860.72    107.31 o 
   1   8  26      718.04      690.35     66.47 o 
  -3   1  27      578.76      653.37     72.77 o 
  -2   1  27      293.01      245.14     41.83 o 
  -1   1  27        5.39       19.21     30.99 o 
   0   1  27        5.01       50.35     32.96 o 
   1   1  27      744.10      806.65     74.99 o 
   2   1  27     2518.11     2522.38    207.97 o 
   3   1  27      695.87      545.18     90.51 o 
  -3   2  27       23.50       17.64     60.19 o 
  -2   2  27       19.28       12.26     36.71 o 
  -1   2  27      251.38      217.49     40.81 o 
   0   2  27       14.54      122.11     38.43 o 
   1   2  27       67.08      151.44     50.79 o 
   2   2  27      313.67      323.85     68.81 o 
   3   2  27      236.79       21.54     80.93 o 
  -3   3  27     1183.42     1180.30     84.40 o 
  -2   3  27      897.85      945.49     57.86 o 
  -1   3  27      583.65      483.51     46.49 o 
   0   3  27     1168.61     1185.36     72.12 o 
   1   3  27      395.17      453.17     64.24 o 
   2   3  27      710.33      762.28    131.98 o 
  -2   4  27       20.54       61.26     41.24 o 
  -1   4  27      111.87      173.73     44.46 o 
   0   4  27       10.61       29.97     54.17 o 
   1   4  27       28.95       29.28     56.18 o 
   2   4  27        3.98       51.30     62.59 o 
  -2   5  27      236.29      264.51     65.24 o 
  -1   5  27       39.66       69.57     51.08 o 
   0   5  27       28.29      133.79     59.19 o 
   1   5  27      173.65      222.00     63.91 o 
   2   5  27      409.24      282.05     74.87 o 
  -2   6  27       57.82      115.95     74.18 o 
  -1   6  27        2.41       55.96     54.97 o 
   0   6  27       98.44      123.65     56.92 o 
   1   6  27       22.93       14.24     55.02 o 
   2   6  27      133.71       42.04     59.97 o 
  -1   7  27       62.15       43.91     59.40 o 
   0   7  27      148.43      190.67     63.17 o 
   1   7  27     1259.42     1168.33     76.07 o 
  -1   8  27       43.51       67.64     62.14 o 
   0   8  27       34.11       44.99     73.72 o 
   1   8  27        0.02      -12.66     57.77 o 
  -3   0  28     1170.62     1199.14    154.63 o 
  -2   0  28     3028.08     2840.90    165.08 o 
  -1   0  28     1474.36     1619.16    101.70 o 
   0   0  28     4262.00     3944.89    225.38 o 
   1   0  28     1682.82     1734.60    196.13 o 
   2   0  28      421.70      416.09    178.65 o 
   3   0  28      137.81        7.70    116.49 o 
  -3   1  28       47.20      -39.79     70.45 o 
  -2   1  28      188.75      161.30     46.75 o 
  -1   1  28      489.39      490.99     42.39 o 
   0   1  28       34.39       32.76     33.89 o 
   1   1  28      143.76      231.08     57.54 o 
   2   1  28       47.99       70.53     94.25 o 
   3   1  28       22.26      -57.41    125.35 o 
  -3   2  28     2460.94     2591.28    139.27 o 
  -2   2  28     4506.70     3881.19    132.47 o 
  -1   2  28     2380.03     2289.64    111.53 o 
   0   2  28     1530.53     1656.33     89.69 o 
   1   2  28      244.23      368.50     63.71 o 
   2   2  28        4.65       37.82     69.95 o 
  -2   3  28       27.08       11.90     40.57 o 
  -1   3  28       43.83        8.11     37.88 o 
   0   3  28      531.55      550.93     67.33 o 
   1   3  28        1.39       78.70     55.34 o 
   2   3  28       11.48       16.44     71.87 o 
  -2   4  28     2841.76     2680.26    103.29 o 
  -1   4  28     2076.84     2160.67    103.03 o 
   0   4  28      891.42      999.73    101.96 o 
   1   4  28      902.34      984.29     84.84 o 
   2   4  28      388.39      344.05     72.07 o 
  -2   5  28       20.48       -7.15     60.75 o 
  -1   5  28        0.53       44.33     53.50 o 
   0   5  28       41.18       19.93     59.90 o 
   1   5  28     1024.56      948.29     86.28 o 
   2   5  28        0.30       -3.02     67.25 o 
  -2   6  28     1448.55     1552.21    120.95 o 
  -1   6  28     1868.93     1915.32    105.70 o 
   0   6  28     1163.77     1359.76    108.75 o 
   1   6  28      508.14      532.93     86.74 o 
   2   6  28        8.39      -16.14     80.37 o 
  -1   7  28        5.20      -47.10     60.08 o 
   0   7  28       22.08       55.85     62.55 o 
   1   7  28       38.50       63.22     52.57 o 
   0   8  28      783.26      726.85     92.52 o 
  -2   1  29      527.16      554.61     74.58 o 
  -1   1  29     2354.95     2177.60     88.74 o 
   0   1  29     2023.54     2025.10     89.81 o 
   1   1  29     2287.93     2195.38    130.07 o 
   2   1  29     1078.36     1229.20    180.94 o 
  -2   2  29        0.16      -16.00     39.87 o 
  -1   2  29        9.90        8.05     36.24 o 
   0   2  29       59.69       89.10     42.85 o 
   1   2  29      128.91      165.09     61.65 o 
   2   2  29       52.10       75.56     80.94 o 
  -2   3  29      192.08      193.05     44.80 o 
  -1   3  29      947.91      903.89     92.08 o 
   0   3  29     1576.56     1838.11    113.16 o 
   1   3  29      829.43      881.24     80.78 o 
   2   3  29     1718.22     1776.06    196.40 o 
  -2   4  29        8.31       54.37     49.60 o 
  -1   4  29        1.14       33.01     45.72 o 
   0   4  29        8.09       70.84     59.97 o 
   1   4  29      323.72      268.03     68.49 o 
   2   4  29      677.22      594.08     98.03 o 
  -2   5  29      315.60      364.27     71.94 o 
  -1   5  29      534.01      560.14     67.35 o 
   0   5  29     2592.61     2542.23    173.90 o 
   1   5  29     2346.59     2241.07    132.37 o 
   2   5  29     1521.90     1209.43    147.71 o 
  -1   6  29       40.33       -3.45     58.94 o 
   0   6  29        1.17       25.28     60.68 o 
   1   6  29      102.01      180.56     78.57 o 
  -1   7  29      334.33      265.10     67.96 o 
   0   7  29     1349.47     1483.95    135.29 o 
   1   7  29      269.59      306.65     79.50 o 
  -2   0  30     2012.33     2148.05    140.61 o 
  -1   0  30      962.61     1128.53     93.93 o 
   0   0  30      125.93       63.20     47.28 o 
   1   0  30       77.54      -13.85    106.37 o 
   2   0  30      539.42      449.25    141.60 o 
  -2   1  30        1.74       -4.13     44.58 o 
  -1   1  30        0.13       31.78     40.28 o 
   0   1  30       12.94       19.40     39.84 o 
   1   1  30       53.10      107.05     60.30 o 
   2   1  30       12.90      -27.36     99.87 o 
  -2   2  30     1160.76     1151.06     73.33 o 
  -1   2  30      548.64      581.37     54.78 o 
   0   2  30       33.01       44.75     58.90 o 
   1   2  30       16.73       26.68     59.46 o 
   2   2  30      138.99      143.18     79.05 o 
  -2   3  30        3.41      -20.42     42.98 o 
  -1   3  30       21.37       52.06     44.87 o 
   0   3  30      193.19      168.61     63.20 o 
   1   3  30        9.80      -20.96     62.43 o 
   2   3  30        4.74       66.53     78.63 o 
  -2   4  30     1873.12     1843.56     84.10 o 
  -1   4  30     1223.03     1176.55     94.72 o 
   0   4  30        2.40       19.60     60.84 o 
   1   4  30       11.73       58.30     63.09 o 
   2   4  30       98.16      106.27     71.68 o 
  -2   5  30        9.33       68.60     76.02 o 
  -1   5  30      183.38      187.39     60.19 o 
   0   5  30      112.85      191.63     67.43 o 
   1   5  30        2.06        1.55     66.73 o 
  -1   6  30      209.93      166.43     64.73 o 
   0   6  30        1.40       25.53     62.24 o 
   1   6  30        0.41      -20.85     76.69 o 
   0   7  30       18.74       91.75     67.25 o 
  -2   1  31     1827.03     1936.55    123.68 o 
  -1   1  31     3045.09     2794.71    107.03 o 
   0   1  31     1798.91     1810.75     95.51 o 
   1   1  31     2573.01     2376.14    139.88 o 
   2   1  31      412.64      495.45    126.91 o 
  -2   2  31       16.40        5.25     46.65 o 
  -1   2  31        1.86      -15.32     37.43 o 
   0   2  31        9.11      -61.17     61.17 o 
   1   2  31       19.14       65.95     62.88 o 
   2   2  31        2.04       14.84    107.20 o 
  -2   3  31     2695.79     2730.07    121.18 o 
  -1   3  31     2897.35     2861.15    111.77 o 
   0   3  31     1800.77     1956.06    120.30 o 
   1   3  31      910.44      931.47     93.55 o 
   2   3  31      446.25      556.58    122.80 o 
  -2   4  31        0.70      -18.28     46.21 o 
  -1   4  31        5.23      -51.46     58.18 o 
   0   4  31        1.77      -51.79     63.36 o 
   1   4  31      125.52       90.98     70.92 o 
  -1   5  31     2190.94     2341.61    121.00 o 
   0   5  31     1843.10     1875.95    121.82 o 
   1   5  31      518.18      516.33     81.21 o 
  -1   6  31       67.28       50.80     65.02 o 
   0   6  31        3.22      -14.85     63.98 o 
  -2   0  32      126.03       79.21     68.72 o 
  -1   0  32      262.28      294.96     63.76 o 
   0   0  32     1907.77     1994.13    152.06 o 
   1   0  32      601.02      746.51    156.06 o 
   2   0  32     1101.62     1352.20    292.49 o 
  -2   1  32       34.00       21.77     55.41 o 
  -1   1  32       91.13       83.33     40.73 o 
   0   1  32        2.04      137.53     81.06 o 
   1   1  32        2.38        2.42     82.19 o 
   2   1  32       67.82       77.05    114.71 o 
  -2   2  32       57.82       38.34     49.68 o 
  -1   2  32       10.15       -4.08     38.64 o 
   0   2  32      732.11      835.02     70.10 o 
   1   2  32      728.71      809.13     88.43 o 
   2   2  32      506.16      384.91    129.44 o 
  -2   3  32        1.94        0.52     56.19 o 
  -1   3  32       20.41       67.47     60.59 o 
   0   3  32        0.04       37.44     66.85 o 
   1   3  32       44.46      -30.28     67.93 o 
  -1   4  32       13.32       -1.24     64.28 o 
   0   4  32      604.00      667.97     83.18 o 
   1   4  32     1643.34     1772.42    128.33 o 
  -1   5  32       18.87       49.82     60.40 o 
   0   5  32        4.01       65.89     69.13 o 
   1   5  32        0.00       34.69     75.97 o 
  -2   1  33     1552.83     1647.41    121.53 o 
  -1   1  33     1927.28     2042.09     88.78 o 
   0   1  33      566.70      598.59    102.05 o 
   1   1  33       31.83       65.92     87.01 o 
  -1   2  33       27.44       48.72     46.66 o 
   0   2  33       26.55       31.08     67.61 o 
   1   2  33      127.21      152.18     73.60 o 
  -1   3  33     2280.51     2273.47    125.95 o 
   0   3  33     1452.59     1271.86    106.58 o 
   1   3  33      185.69      117.00     75.06 o 
  -1   4  33        0.01       40.73     77.51 o 
   0   4  33        2.58       17.24     69.44 o 
   1   4  33        0.73       19.90     74.06 o 
   0   5  33      293.69      306.04     78.82 o 
  -1   0  34     1645.74     1797.64    118.56 o 
   0   0  34     1911.49     1894.82    226.50 o 
   1   0  34     1419.73     1421.30    242.57 o 
  -1   1  34        0.94      -18.28     48.29 o 
   0   1  34        1.99        9.46     62.77 o 
   1   1  34       12.36       55.19     94.08 o 
  -1   2  34     1386.36     1615.75    115.93 o 
   0   2  34     1707.04     1931.67    157.73 o 
   1   2  34     1387.01     1407.65    143.53 o 
  -1   3  34       25.56       75.53     57.48 o 
   0   3  34        2.13       33.08     73.79 o 
   1   3  34        0.44      -54.28     73.95 o 
   0   4  34     1604.96     1691.15    120.67 o 
  -1   1  35      414.27      454.16     66.57 o 
   0   1  35        2.88      -66.53     66.53 o 
   0   2  35        2.71      -27.36     92.36 o 
                                                 
